# Supplementary material for: Poly[hexa­aqua­bis­(μ3-hepta­nedioato-κ3 O:O′:O′′)dimagnesium]
Source: Acta Crystallogr Sect E Struct Rep Online. 2011 May 7;67(Pt 6):m665. doi: 10.1107/S1600536811015492 (PMC3120615; doi:10.1107/S1600536811015492)
Supplement: Supplementary file 2 [file e-67-0m665-Isup2.hkl]

# 
# h,k,l, Fc-squared, Fo-squared, sigma(Fo-squared) and status flag 
# 
data_I
_shelx_title ' Mg(H2O)3(C7H10O4) 20100902 in P2(1)/c' 
_shelx_refln_list_code          4 
_shelx_F_calc_maximum      169.67 
_exptl_crystal_F_000       504.00 
_reflns_d_resolution_high  0.8409 
 
loop_ 
 _symmetry_equiv_pos_as_xyz 
 'x, y, z' 
 '-x, y+1/2, -z+1/2' 
 '-x, -y, -z' 
 'x, -y-1/2, z-1/2' 
 
_cell_length_a    14.3110 
_cell_length_b     8.2080 
_cell_length_c     9.1280 
_cell_angle_alpha  90.000 
_cell_angle_beta   96.225 
_cell_angle_gamma  90.000 
 
_shelx_F_squared_multiplier     1.000 
 
loop_ 
 _refln_index_h 
 _refln_index_k 
 _refln_index_l 
 _refln_F_squared_calc 
 _refln_F_squared_meas 
 _refln_F_squared_sigma 
 _refln_observed_status 
   3   0   0     4555.32     4835.51     31.66 o 
   4   0   0     1387.18     1455.67     11.13 o 
   5   0   0      180.95      164.63      3.60 o 
   6   0   0      500.88      539.18     11.27 o 
   7   0   0     3523.49     3658.04     35.19 o 
   8   0   0      200.90      240.84      6.68 o 
   9   0   0     1995.55     2005.45     24.89 o 
  10   0   0     2030.00     2135.96     25.67 o 
  11   0   0      227.24      265.24     13.41 o 
  12   0   0        1.03        5.18      4.85 o 
  13   0   0      296.61      304.64     13.91 o 
  14   0   0       29.79       39.34      8.55 o 
  15   0   0      304.88      326.88     11.31 o 
  16   0   0      428.89      475.74     15.82 o 
   2   1   0      347.85      311.80      3.59 o 
   3   1   0       38.35       61.11      2.14 o 
   4   1   0      452.14      469.76      5.46 o 
   5   1   0     1446.54     1628.89     11.18 o 
   6   1   0      212.53      272.67      4.09 o 
   7   1   0      338.26      335.90      4.24 o 
   8   1   0      908.50      900.28      9.25 o 
   9   1   0      113.51      127.79      3.90 o 
  10   1   0      212.88      221.51      4.85 o 
  11   1   0      607.18      690.43      8.10 o 
  12   1   0     1106.23     1119.48    106.16 o 
  13   1   0        0.00        4.03      3.24 o 
  14   1   0      441.27      478.63     11.10 o 
  15   1   0      324.22      366.32     11.48 o 
  16   1   0        5.51        5.28      5.81 o 
   0   2   0    20409.52    22416.23    574.61 o 
   1   2   0     1368.49     1364.04     15.07 o 
   2   2   0     1272.59     1268.55     10.50 o 
   3   2   0       84.72      107.86      3.60 o 
   4   2   0     1415.05     1487.86     12.57 o 
   5   2   0      596.45      554.20      5.68 o 
   6   2   0       38.49       14.44      3.24 o 
   7   2   0      265.48      226.58      7.29 o 
   8   2   0      188.42      204.79      5.23 o 
   9   2   0        0.46        1.82      2.13 o 
  10   2   0      113.64      106.86      5.21 o 
  11   2   0       40.59       64.28      5.29 o 
  12   2   0      153.50      157.91      6.22 o 
  13   2   0       39.29       39.96      5.10 o 
  14   2   0       74.91       76.28      5.69 o 
  15   2   0      161.36      174.39      9.65 o 
  16   2   0       53.90       45.81     11.51 o 
   1   3   0      747.22      728.42      7.92 o 
   2   3   0      592.28      557.47      6.72 o 
   3   3   0      513.69      488.48      6.83 o 
   4   3   0      235.18      252.67      8.11 o 
   5   3   0       15.46       11.08      2.51 o 
   6   3   0      183.25      219.06      4.54 o 
   7   3   0       13.82       15.73      2.88 o 
   8   3   0       23.07       23.31      3.67 o 
   9   3   0       48.05       53.31      5.94 o 
  10   3   0      440.87      457.87      9.24 o 
  11   3   0      544.40      545.93      8.69 o 
  12   3   0      169.37      189.16      6.73 o 
  13   3   0        2.18        2.45      3.42 o 
  14   3   0       46.85       46.91      9.46 o 
  15   3   0        2.28        6.96      4.45 o 
  16   3   0       24.42       19.24      5.91 o 
   0   4   0     2959.91     3012.20     43.82 o 
   1   4   0     1368.30     1384.47     13.04 o 
   2   4   0       77.25       64.07      4.29 o 
   3   4   0     1622.24     1631.09     16.05 o 
   4   4   0     1684.62     1770.76     20.70 o 
   5   4   0      209.36      237.40      6.18 o 
   6   4   0      838.51      806.31     11.09 o 
   7   4   0     1534.60     1504.84     14.32 o 
   8   4   0       36.22       34.82      3.83 o 
   9   4   0      515.89      521.42      9.60 o 
  10   4   0      263.37      264.99     10.65 o 
  11   4   0        8.30        3.03      5.35 o 
  12   4   0        9.31       10.74      4.88 o 
  13   4   0       75.39       52.27      6.16 o 
  14   4   0       34.50       19.28      5.74 o 
  15   4   0        4.95        3.42      4.87 o 
   1   5   0     1053.08     1105.82     12.68 o 
   2   5   0      107.16       95.82      6.05 o 
   3   5   0      313.46      355.73      7.61 o 
   4   5   0      546.41      562.86     10.33 o 
   5   5   0      399.97      366.99      7.52 o 
   6   5   0       46.96       51.96      4.78 o 
   7   5   0      625.43      632.00     10.05 o 
   8   5   0     1753.66     1774.26     17.70 o 
   9   5   0      272.95      288.28      7.91 o 
  10   5   0      399.54      429.44     10.34 o 
  11   5   0      130.82      138.44      8.41 o 
  12   5   0        0.52        0.27      4.84 o 
  13   5   0      145.19      121.59     28.55 o 
  14   5   0       87.54       74.04     16.00 o 
   0   6   0      410.54      477.66     13.22 o 
   1   6   0       17.64       25.60      4.76 o 
   2   6   0        5.88       10.61      4.57 o 
   3   6   0        0.31       -1.87      3.67 o 
   4   6   0        1.58        0.66      3.63 o 
   5   6   0        1.46        5.47      4.28 o 
   6   6   0       76.81       95.14      7.01 o 
   7   6   0      150.07      159.56      8.57 o 
   8   6   0       47.06       58.53      6.20 o 
   9   6   0        0.01        0.80      3.75 o 
  10   6   0       11.67       10.54      4.72 o 
  11   6   0        0.01        0.90      4.19 o 
  12   6   0      125.77      104.30     24.59 o 
  13   6   0       18.07        8.32      5.89 o 
   1   7   0        5.50        6.80      4.50 o 
   2   7   0        5.28       -1.15      3.43 o 
   3   7   0       17.84       24.70      5.53 o 
   4   7   0        1.16        1.86      4.72 o 
   5   7   0      113.09      115.55      8.26 o 
   6   7   0      149.31      167.09      8.54 o 
   7   7   0      117.92      117.89     16.10 o 
   8   7   0      103.28      107.47      8.15 o 
   9   7   0       17.53       13.72      6.82 o 
  10   7   0       94.17       87.27      7.99 o 
  11   7   0        5.63        1.24      6.36 o 
   0   8   0      165.32      174.17     12.78 o 
   1   8   0       17.50        8.35      6.54 o 
   2   8   0      258.10      280.89     12.05 o 
   3   8   0      173.39      195.46     10.12 o 
   4   8   0       19.87       31.41      8.09 o 
   5   8   0        0.19       -0.81      5.59 o 
   6   8   0       72.49       92.57     10.61 o 
   7   8   0      181.96      197.78     10.72 o 
   8   8   0       19.21       12.54      7.56 o 
   9   8   0       27.15       19.39      8.68 o 
   1   9   0      112.13      104.10     21.56 o 
   2   9   0       49.65       36.49     10.97 o 
   3   9   0        8.79        8.08      7.81 o 
   4   9   0      204.14      240.24     14.35 o 
   5   9   0      329.62      377.64     16.71 o 
   6   9   0       43.55       53.52     11.34 o 
 -16   1   1      397.14      457.44     12.84 o 
 -15   1   1      229.77      238.36      8.04 o 
 -14   1   1       10.17       14.05      6.26 o 
 -13   1   1      194.88      188.85     12.97 o 
 -12   1   1      550.95      596.48      8.59 o 
 -11   1   1       13.99       25.47      3.95 o 
 -10   1   1       50.15       68.91      4.24 o 
  -9   1   1      289.41      266.84      5.38 o 
  -8   1   1      245.44      233.23      4.22 o 
  -7   1   1      420.61      395.78      5.45 o 
  -6   1   1     1378.29     1284.56      8.87 o 
  -5   1   1       20.23       28.56      2.66 o 
  -4   1   1      421.83      406.15      3.71 o 
  -3   1   1      713.16      651.39      5.13 o 
  -2   1   1      434.20      394.36      4.35 o 
  -1   1   1       77.04       71.50      1.76 o 
   0   1   1     3233.43     3045.72     16.42 o 
   1   1   1      604.87      597.62      6.44 o 
   2   1   1      286.94      243.62      3.89 o 
   3   1   1      161.52      196.40      5.56 o 
   4   1   1     2988.76     3006.36     20.48 o 
   5   1   1     1323.23     1187.51     10.28 o 
   6   1   1      477.77      368.14      6.59 o 
   7   1   1        0.88        0.44      1.48 o 
   8   1   1      625.43      647.71      6.85 o 
   9   1   1     2345.83     2265.08     19.70 o 
  10   1   1     1556.89     1509.44     12.85 o 
  11   1   1      333.90      349.13      7.51 o 
  12   1   1      142.04      161.72      6.46 o 
  13   1   1       66.07       81.08      5.92 o 
  14   1   1        1.18        2.76      4.83 o 
  15   1   1       73.44       71.17      8.20 o 
  16   1   1      125.90      138.51     10.58 o 
 -16   2   1       82.19       59.32     12.61 o 
 -15   2   1       70.83       69.32      6.47 o 
 -14   2   1      237.96      278.68      9.75 o 
 -13   2   1      177.13      202.96      7.02 o 
 -12   2   1       51.96       58.07      5.14 o 
 -11   2   1      885.23      867.35     10.67 o 
 -10   2   1       84.37       87.81      4.47 o 
  -9   2   1      669.74      626.64      7.53 o 
  -8   2   1       24.08       22.25      2.79 o 
  -7   2   1      116.33      112.86      4.46 o 
  -6   2   1      405.34      406.52      6.63 o 
  -5   2   1      212.31      236.74      6.20 o 
  -4   2   1      407.02      438.48      4.57 o 
  -3   2   1      290.80      324.19      4.40 o 
  -2   2   1      215.00      207.04      4.66 o 
  -1   2   1      802.51      754.95     36.66 o 
   0   2   1     4096.65     3983.51     25.40 o 
   1   2   1     5365.45     5011.10     54.15 o 
   2   2   1      324.05      309.42      5.04 o 
   3   2   1      699.78      666.79      7.97 o 
   4   2   1       61.99       90.24      3.86 o 
   5   2   1     2091.43     2227.14     16.83 o 
   6   2   1       10.39        7.57      2.61 o 
   7   2   1      213.02      201.80      5.49 o 
   8   2   1     1742.94     1698.65     20.32 o 
   9   2   1      937.88      883.84      9.55 o 
  10   2   1       21.36       22.36      3.43 o 
  11   2   1      699.89      722.12      9.03 o 
  12   2   1        0.04        2.06      2.60 o 
  13   2   1        1.03       -0.10      2.96 o 
  14   2   1        0.61        3.30      4.31 o 
  15   2   1        4.39        7.25      5.16 o 
  16   2   1        5.22       -0.99      5.01 o 
 -16   3   1      476.54      498.56     13.47 o 
 -15   3   1      290.40      274.11      8.54 o 
 -14   3   1        5.49        9.01      4.03 o 
 -13   3   1       98.16      108.80      6.29 o 
 -12   3   1      525.27      525.23      8.87 o 
 -11   3   1      213.56      198.55      5.63 o 
 -10   3   1        0.73       -0.32      1.74 o 
  -9   3   1      740.86      721.84      9.86 o 
  -8   3   1      875.10      872.29     11.77 o 
  -7   3   1      416.62      409.41      8.02 o 
  -6   3   1     3980.53     3973.58     27.55 o 
  -5   3   1     1295.56     1351.99     11.12 o 
  -4   3   1      292.51      321.75      5.46 o 
  -3   3   1       15.01       12.88      2.28 o 
  -2   3   1        3.21        6.95      2.20 o 
  -1   3   1      269.44      203.05      6.54 o 
   0   3   1     2921.07     2763.96     34.33 o 
   1   3   1       92.66       81.69      5.89 o 
   2   3   1     1082.66     1069.39     10.10 o 
   3   3   1        1.07        2.26      2.53 o 
   4   3   1     1343.04     1331.15     12.32 o 
   5   3   1      116.82       91.61      4.17 o 
   6   3   1        8.40       -1.92      2.71 o 
   7   3   1       31.95       32.38      4.46 o 
   8   3   1       35.16       32.96      4.27 o 
   9   3   1     1218.82     1171.71     16.09 o 
  10   3   1     1350.36     1405.49     16.25 o 
  11   3   1     1199.55     1134.07     13.69 o 
  12   3   1       44.14       48.25      5.46 o 
  13   3   1        7.28       10.42      4.63 o 
  14   3   1       60.29       42.92      7.86 o 
  15   3   1      249.00      248.35      8.34 o 
 -15   4   1       42.32       33.98      7.28 o 
 -14   4   1       44.91       29.98      7.26 o 
 -13   4   1        3.50        3.85      4.11 o 
 -12   4   1      178.01      175.45      7.75 o 
 -11   4   1      402.62      374.54      8.61 o 
 -10   4   1       82.60       85.43      6.80 o 
  -9   4   1      106.36      102.14      5.95 o 
  -8   4   1      629.93      593.80      9.81 o 
  -7   4   1     1086.85     1067.56     10.15 o 
  -6   4   1        0.05        1.10      2.13 o 
  -5   4   1      125.48       98.77      4.28 o 
  -4   4   1      123.80      120.63      4.11 o 
  -3   4   1      200.35      214.61      6.79 o 
  -2   4   1      738.58      785.28     10.31 o 
  -1   4   1      345.33      434.80     29.98 o 
   0   4   1       84.39      113.58     11.59 o 
   1   4   1     7492.66     7736.41     55.02 o 
   2   4   1     2770.19     2834.54     35.57 o 
   3   4   1        9.06        6.36      3.49 o 
   4   4   1       92.23      101.96      5.28 o 
   5   4   1       68.09       82.68      5.92 o 
   6   4   1      793.46      843.34     11.26 o 
   7   4   1       66.64       56.72      5.60 o 
   8   4   1      627.53      635.01     10.82 o 
   9   4   1      879.01      909.14     14.07 o 
  10   4   1       89.72       94.09      7.50 o 
  11   4   1      289.38      281.61      9.87 o 
  12   4   1        8.35        4.62      4.17 o 
  13   4   1       54.52       41.31     11.31 o 
  14   4   1       71.89       50.19      9.69 o 
  15   4   1       22.24       13.85      5.75 o 
 -14   5   1        0.92        1.58      4.46 o 
 -13   5   1       17.72       17.86      5.16 o 
 -12   5   1       25.11       19.59      6.10 o 
 -11   5   1      571.51      538.47     14.77 o 
 -10   5   1        3.61        5.17      4.29 o 
  -9   5   1       51.34       65.05      6.31 o 
  -8   5   1       11.53       16.74      4.02 o 
  -7   5   1        2.80        3.12      3.57 o 
  -6   5   1      545.92      547.76      9.67 o 
  -5   5   1      738.34      751.13     10.37 o 
  -4   5   1      152.29      157.27      9.29 o 
  -3   5   1        1.41       -2.62      2.62 o 
  -2   5   1       78.93       80.20      4.87 o 
  -1   5   1      244.38      227.69      7.22 o 
   0   5   1      129.99      123.65      5.25 o 
   1   5   1       21.73       23.19      4.22 o 
   2   5   1       18.22       13.38      4.65 o 
   3   5   1      218.99      239.18      7.26 o 
   4   5   1       57.58       79.72     10.63 o 
   5   5   1      199.88      196.34      8.04 o 
   6   5   1      283.95      285.60      9.29 o 
   7   5   1       28.75       45.22      5.64 o 
   8   5   1      112.56      103.94     11.58 o 
   9   5   1       52.19       61.81      6.43 o 
  10   5   1       90.30       71.83      7.67 o 
  11   5   1      157.84      170.26      9.03 o 
  12   5   1      292.28      273.06     10.07 o 
  13   5   1       78.89       59.14     22.83 o 
  14   5   1       26.04       11.40      6.78 o 
 -13   6   1       16.13       10.17      6.16 o 
 -12   6   1       16.66        9.14      7.08 o 
 -11   6   1      385.37      400.87     11.91 o 
 -10   6   1      196.07      218.26     11.25 o 
  -9   6   1        3.35        0.26      3.67 o 
  -8   6   1      210.70      224.20      7.83 o 
  -7   6   1        4.25        8.12      5.31 o 
  -6   6   1       45.81       40.04      5.27 o 
  -5   6   1       41.70       44.60      5.01 o 
  -4   6   1       15.76       13.06      4.66 o 
  -3   6   1       24.18       27.93      4.87 o 
  -2   6   1       10.14       18.70      4.93 o 
  -1   6   1      349.01      370.08      8.93 o 
   0   6   1      451.69      459.29     10.73 o 
   1   6   1       67.60       64.87      6.86 o 
   2   6   1       20.89       23.21      5.32 o 
   3   6   1      121.67      134.33      7.40 o 
   4   6   1      569.56      590.25     10.75 o 
   5   6   1      557.91      541.54     11.19 o 
   6   6   1        3.64        2.09      4.86 o 
   7   6   1      135.41      122.72      8.17 o 
   8   6   1       49.22       42.95      7.30 o 
   9   6   1      100.68      104.26      6.67 o 
  10   6   1      376.12      373.42     10.93 o 
  11   6   1        0.27        1.85      5.05 o 
  12   6   1       19.81       14.03      6.96 o 
  13   6   1       17.07        8.91      7.27 o 
 -11   7   1       78.31       17.95     17.41 o 
 -10   7   1       60.03       23.94     12.30 o 
  -9   7   1      490.76      503.76     10.71 o 
  -8   7   1      100.88       85.17      9.90 o 
  -7   7   1       82.24       94.12      6.90 o 
  -6   7   1       37.78       32.92      7.52 o 
  -5   7   1       22.89       15.91      5.62 o 
  -4   7   1      163.67      157.05      8.89 o 
  -3   7   1       72.76       61.93     11.50 o 
  -2   7   1       86.01       98.33      7.57 o 
  -1   7   1      320.06      327.88      9.29 o 
   0   7   1        8.22       12.29      5.35 o 
   1   7   1       83.58       90.11      8.31 o 
   2   7   1       43.25       29.87      7.05 o 
   3   7   1      220.07      233.72      9.61 o 
   4   7   1      120.52      133.92      8.37 o 
   5   7   1        1.71        1.77      4.68 o 
   6   7   1       25.52       27.28      6.65 o 
   7   7   1       66.79       72.90      8.99 o 
   8   7   1        0.16       -0.26      3.59 o 
   9   7   1        5.61        7.30      7.06 o 
  10   7   1       12.72       10.93      6.37 o 
  11   7   1        0.15       -2.14      4.48 o 
  -9   8   1      130.19      104.52     28.28 o 
  -8   8   1      383.41      377.82     12.16 o 
  -7   8   1       36.21       30.25      9.81 o 
  -6   8   1      115.72      117.54      9.48 o 
  -5   8   1      268.14      299.02     13.12 o 
  -4   8   1       95.29      112.09      8.74 o 
  -3   8   1       27.07       27.49      8.14 o 
  -2   8   1      617.07      643.43     15.61 o 
  -1   8   1      489.87      488.76     14.39 o 
   0   8   1       89.03       83.19      9.73 o 
   1   8   1      714.53      721.45     17.16 o 
   2   8   1      428.85      437.79     12.10 o 
   3   8   1       16.62       19.16      6.49 o 
   4   8   1      258.44      267.14     12.61 o 
   5   8   1      649.51      662.10     14.90 o 
   6   8   1      106.19      102.05     10.70 o 
   7   8   1      177.86      158.44     10.59 o 
   8   8   1      248.13      231.47     12.44 o 
   9   8   1        9.06        0.54      7.08 o 
  -6   9   1        7.57       16.07      7.87 o 
  -5   9   1        0.45        7.11      7.78 o 
  -4   9   1        0.41        3.99      5.57 o 
  -3   9   1       20.95       18.52      9.06 o 
  -2   9   1       43.15       43.26      7.90 o 
  -1   9   1       52.86       40.47      8.88 o 
   0   9   1        5.68        3.35      6.14 o 
   1   9   1      176.33      190.93     13.11 o 
   2   9   1      128.86       84.79     38.41 o 
   3   9   1       10.62       -0.04      4.47 o 
   4   9   1       12.63        2.64      7.75 o 
   5   9   1        4.41        1.84      5.81 o 
   6   9   1        2.44        1.26      7.53 o 
 -16   0   2      603.14      602.03     21.80 o 
 -15   0   2      629.86      607.20     25.77 o 
 -14   0   2        0.99        4.03      6.23 o 
 -13   0   2      190.09      218.02     11.13 o 
 -12   0   2      655.58      641.63     16.75 o 
 -11   0   2      128.03      128.78      8.26 o 
 -10   0   2       38.04       31.92      5.26 o 
  -9   0   2       13.21       15.52      3.14 o 
  -8   0   2       10.07        9.66      2.81 o 
  -7   0   2     2300.73     2257.93     21.03 o 
  -6   0   2    28788.29    29324.33    442.24 o 
  -5   0   2      125.23      168.16      3.88 o 
  -4   0   2     6475.23     6327.48     38.38 o 
  -3   0   2     3314.98     3048.88     45.19 o 
  -2   0   2        8.46       41.06      2.60 o 
  -1   0   2    17009.39    16889.95    411.43 o 
   0   0   2     1764.84     1535.30      9.77 o 
   1   0   2     3156.26     2985.39     17.93 o 
   2   0   2      108.64      176.79      7.49 o 
   3   0   2     5449.31     5576.43     69.89 o 
   4   0   2     3104.34     3189.99     43.32 o 
   5   0   2     3954.21     4389.54    151.24 o 
   6   0   2      683.70      653.44      7.33 o 
   7   0   2     2186.22     2172.36     22.23 o 
   8   0   2       55.37       35.55     17.13 o 
   9   0   2     2122.78     2075.58     22.39 o 
  10   0   2     1832.30     1784.32     22.16 o 
  11   0   2      274.09      277.51      8.52 o 
  12   0   2      101.05      104.08      5.27 o 
  13   0   2       76.37       77.49     10.95 o 
  14   0   2      205.82      256.56     18.39 o 
  15   0   2       17.54       12.94     14.10 o 
  16   0   2       16.36        5.27     10.13 o 
 -16   1   2        0.07       -1.44      4.44 o 
 -15   1   2      100.38       97.01      8.29 o 
 -14   1   2       97.63       81.77      9.13 o 
 -13   1   2        0.23        1.27      2.71 o 
 -12   1   2      590.89      546.40     10.11 o 
 -11   1   2       75.68       74.57      4.89 o 
 -10   1   2       26.30       23.49      3.35 o 
  -9   1   2        0.03        2.17      2.15 o 
  -8   1   2     1192.00     1201.66     10.23 o 
  -7   1   2     2097.04     2074.93     14.96 o 
  -6   1   2      365.41      377.81      5.10 o 
  -5   1   2     4686.25     4567.83     24.72 o 
  -4   1   2     4656.86     4406.53     22.73 o 
  -3   1   2     2201.63     2050.15     13.29 o 
  -2   1   2      750.59      731.22      5.38 o 
  -1   1   2       18.93       26.02      2.34 o 
   0   1   2     4824.88     4740.96     29.33 o 
   1   1   2       28.22       39.70      3.30 o 
   2   1   2     2365.03     2189.48     22.17 o 
   3   1   2     2671.20     2484.76     20.35 o 
   4   1   2      709.28      694.78      9.60 o 
   5   1   2     2159.46     2336.10     18.21 o 
   6   1   2     1238.42     1302.77     11.41 o 
   7   1   2       41.84       42.93      4.47 o 
   8   1   2      784.38      779.98     12.65 o 
   9   1   2      735.10      749.85     10.39 o 
  10   1   2      101.82      107.70      4.75 o 
  11   1   2     2380.58     2308.11     24.10 o 
  12   1   2      191.58      193.83      9.62 o 
  13   1   2      232.74      252.39      7.74 o 
  14   1   2       24.05       24.81      5.18 o 
  15   1   2      113.82      103.07     27.22 o 
  16   1   2       24.32       14.32      9.13 o 
 -16   2   2       21.32       12.00      5.00 o 
 -15   2   2        7.87        6.27      4.66 o 
 -14   2   2        0.02        2.59      3.45 o 
 -13   2   2        4.07        8.01      4.01 o 
 -12   2   2      216.42      227.44      6.42 o 
 -11   2   2        6.96        2.82      2.34 o 
 -10   2   2      123.92      134.89      4.60 o 
  -9   2   2        4.57        5.84      2.34 o 
  -8   2   2      205.68      194.74      3.81 o 
  -7   2   2      335.73      329.90      4.72 o 
  -6   2   2     2265.73     2292.86     13.26 o 
  -5   2   2       24.02       25.66      2.51 o 
  -4   2   2      166.64      165.31      4.52 o 
  -3   2   2      295.36      291.92      2.68 o 
  -2   2   2     3620.19     3589.51     25.75 o 
  -1   2   2    10143.03     9626.94     94.68 o 
   0   2   2     1882.68     1901.08     45.48 o 
   1   2   2       48.32       82.86     29.32 o 
   2   2   2      280.68      295.08      5.70 o 
   3   2   2       72.00       49.05      3.24 o 
   4   2   2     1103.16     1029.55     10.34 o 
   5   2   2        2.92       -2.85      2.85 o 
   6   2   2      290.65      337.03      5.58 o 
   7   2   2       10.95       17.39      3.82 o 
   8   2   2       37.84       44.46      4.44 o 
   9   2   2      159.70      151.63      4.96 o 
  10   2   2       17.22       14.63      2.75 o 
  11   2   2        7.92        6.73      3.95 o 
  12   2   2       11.43        3.51      4.42 o 
  13   2   2       17.97       13.47      6.22 o 
  14   2   2       20.50       18.96      5.84 o 
  15   2   2        7.26        7.96      4.99 o 
 -16   3   2      170.32      168.80      8.20 o 
 -15   3   2        1.53        1.59      3.59 o 
 -14   3   2      196.17      181.90      7.09 o 
 -13   3   2       49.30       45.37      4.87 o 
 -12   3   2      174.29      166.84      6.14 o 
 -11   3   2        5.19        6.29      3.18 o 
 -10   3   2        1.29        0.07      2.28 o 
  -9   3   2        0.15        0.27      1.95 o 
  -8   3   2       83.86       95.65      3.56 o 
  -7   3   2      175.63      182.12      5.49 o 
  -6   3   2      185.86      173.80      4.74 o 
  -5   3   2      643.03      603.24      5.75 o 
  -4   3   2      641.44      642.88      6.76 o 
  -3   3   2     1026.29     1068.56      8.87 o 
  -2   3   2      159.99      189.17      4.37 o 
  -1   3   2     1181.51     1157.50     10.67 o 
   0   3   2     2030.70     2131.92     16.62 o 
   1   3   2      881.98      895.08      9.57 o 
   2   3   2       15.76       15.32      2.90 o 
   3   3   2       52.35       53.90      4.51 o 
   4   3   2       61.02       62.41      4.36 o 
   5   3   2       46.94       53.79      4.18 o 
   6   3   2       18.71       26.43      5.02 o 
   7   3   2       72.26       74.88      4.27 o 
   8   3   2       18.71       21.87      3.91 o 
   9   3   2       30.74       31.25      5.35 o 
  10   3   2       69.39       68.21      9.24 o 
  11   3   2      657.65      626.69     11.91 o 
  12   3   2        5.93        5.63      4.05 o 
  13   3   2       93.46       79.44     12.64 o 
  14   3   2       15.29        9.27      4.41 o 
  15   3   2        1.03        0.42      4.60 o 
 -15   4   2      185.58      172.90      7.83 o 
 -14   4   2        3.50        2.87      3.51 o 
 -13   4   2      109.88       89.47      5.95 o 
 -12   4   2       45.53       44.07      5.33 o 
 -11   4   2        5.07        2.72      2.83 o 
 -10   4   2       45.89       34.07      5.45 o 
  -9   4   2      356.61      350.11      9.72 o 
  -8   4   2       73.07       61.32      4.54 o 
  -7   4   2      674.62      652.52     11.64 o 
  -6   4   2      785.27      737.76      8.44 o 
  -5   4   2        0.10       -0.21      2.60 o 
  -4   4   2      233.87      245.55     22.34 o 
  -3   4   2      362.09      334.84      7.87 o 
  -2   4   2     1104.01     1104.84     17.76 o 
  -1   4   2      165.28      191.65     29.10 o 
   0   4   2     2924.52     2929.11     21.99 o 
   1   4   2     2638.36     2609.02     23.94 o 
   2   4   2      681.06      623.82      8.96 o 
   3   4   2     2847.25     2642.49     21.35 o 
   4   4   2      367.90      327.73      7.55 o 
   5   4   2       25.07       31.16      4.74 o 
   6   4   2      204.44      192.32      7.23 o 
   7   4   2      657.13      592.07     12.16 o 
   8   4   2      159.02      142.71      6.03 o 
   9   4   2      275.03      272.76      7.90 o 
  10   4   2      608.79      562.97     16.17 o 
  11   4   2       14.11       12.21      5.78 o 
  12   4   2      150.55      142.94     42.57 o 
  13   4   2       44.64       26.18      7.00 o 
  14   4   2        7.65        1.24      4.33 o 
 -14   5   2      439.37      432.32     10.54 o 
 -13   5   2        2.58        3.95      3.66 o 
 -12   5   2      299.83      282.56      8.12 o 
 -11   5   2      433.14      400.85      9.59 o 
 -10   5   2       53.53       59.87      7.69 o 
  -9   5   2       13.00       12.56      5.32 o 
  -8   5   2      888.93      868.75     10.51 o 
  -7   5   2     1356.82     1299.25     12.22 o 
  -6   5   2        0.78        3.84      2.29 o 
  -5   5   2      969.42      942.31     16.09 o 
  -4   5   2      288.58      265.98      7.80 o 
  -3   5   2        0.53        0.52      2.55 o 
  -2   5   2      244.61      255.43      8.02 o 
  -1   5   2      538.42      509.82      8.48 o 
   0   5   2      143.74      145.84      7.78 o 
   1   5   2      781.25      766.13     11.70 o 
   2   5   2     2039.44     1941.07     19.88 o 
   3   5   2      307.23      311.86      8.94 o 
   4   5   2       36.40       42.13      5.60 o 
   5   5   2        6.60        8.55      4.11 o 
   6   5   2        0.38       -2.77      3.82 o 
   7   5   2       27.17       22.69      8.63 o 
   8   5   2       33.92       27.09      6.90 o 
   9   5   2       47.46       45.83      6.52 o 
  10   5   2      183.08      147.39     10.84 o 
  11   5   2      243.24      264.14     10.13 o 
  12   5   2        5.35        3.30      4.73 o 
  13   5   2       34.09       13.02      8.18 o 
 -13   6   2        5.82        4.31      4.94 o 
 -12   6   2       79.18       57.75     17.01 o 
 -11   6   2       32.64       30.48     14.75 o 
 -10   6   2       83.27       76.66      6.74 o 
  -9   6   2        9.24       14.19      3.57 o 
  -8   6   2       97.44       91.47      6.39 o 
  -7   6   2       58.32       56.18      4.93 o 
  -6   6   2       31.51       37.64      5.15 o 
  -5   6   2        8.37       13.39      4.23 o 
  -4   6   2      116.41      114.02      6.16 o 
  -3   6   2      311.51      300.17      7.71 o 
  -2   6   2       45.76       41.82      5.73 o 
  -1   6   2      386.35      436.44      8.83 o 
   0   6   2       91.27      101.24      6.76 o 
   1   6   2      429.57      409.44     10.57 o 
   2   6   2      112.88      112.24      6.61 o 
   3   6   2      484.37      499.84     11.96 o 
   4   6   2      208.02      214.24      8.78 o 
   5   6   2       12.48       10.16      6.07 o 
   6   6   2       36.48       26.32      6.24 o 
   7   6   2       58.08       74.57      7.15 o 
   8   6   2        3.58        6.61      5.45 o 
   9   6   2      155.13      155.17      9.65 o 
  10   6   2      164.95      177.46     10.02 o 
  11   6   2       31.83       40.18      8.15 o 
  12   6   2       36.22       27.93      8.54 o 
 -11   7   2        6.49        0.03      5.49 o 
 -10   7   2       60.00       31.06     18.01 o 
  -9   7   2       38.07       29.45     11.73 o 
  -8   7   2       15.58       14.99      4.87 o 
  -7   7   2        7.65        8.63      4.28 o 
  -6   7   2        4.60        4.09      5.06 o 
  -5   7   2       78.69       84.16      6.93 o 
  -4   7   2       23.42       33.64      5.49 o 
  -3   7   2        4.76        6.19      5.05 o 
  -2   7   2       14.62       16.98      5.50 o 
  -1   7   2       85.53       98.05      6.85 o 
   0   7   2       69.71       87.92      7.29 o 
   1   7   2       34.97       39.93      8.15 o 
   2   7   2        4.08        9.40      4.99 o 
   3   7   2        4.41        7.65      5.50 o 
   4   7   2        2.30        2.96      5.46 o 
   5   7   2       17.86       13.89      6.14 o 
   6   7   2       28.47       22.85      7.56 o 
   7   7   2      269.33      269.93     11.62 o 
   8   7   2       47.49       57.04      8.85 o 
   9   7   2       57.59       41.16      7.89 o 
  10   7   2        0.27        0.87      5.02 o 
  11   7   2      125.35      108.31     29.80 o 
  -9   8   2      188.02      166.93     30.15 o 
  -8   8   2      189.72      197.01     10.49 o 
  -7   8   2        4.55        2.25      4.30 o 
  -6   8   2        0.95        6.73      6.43 o 
  -5   8   2       25.73       22.72      5.98 o 
  -4   8   2       80.97       78.71      8.07 o 
  -3   8   2       77.60       75.65      8.11 o 
  -2   8   2       17.79       26.51      6.37 o 
  -1   8   2      177.77      182.92     10.27 o 
   0   8   2      418.91      433.93     11.90 o 
   1   8   2      109.70      133.19     15.57 o 
   2   8   2        2.41        2.89      5.67 o 
   3   8   2       59.15       63.31     11.02 o 
   4   8   2       24.51       21.42      7.46 o 
   5   8   2       84.64       60.21     15.69 o 
   6   8   2        2.74        9.02      7.04 o 
   7   8   2        0.59        4.39      6.57 o 
   8   8   2       17.76        9.77      6.58 o 
  -6   9   2       57.02       51.01     10.27 o 
  -5   9   2       69.55       67.24      8.13 o 
  -4   9   2        2.12       -3.76      6.47 o 
  -3   9   2        8.41        4.78      6.77 o 
  -2   9   2       99.92      110.38     11.87 o 
  -1   9   2      318.99      343.11     15.76 o 
   0   9   2       12.44       20.79      9.20 o 
   1   9   2      154.99      167.22     10.54 o 
   2   9   2      189.70      220.94     11.42 o 
   3   9   2       16.27       10.06      7.92 o 
   4   9   2      114.28       36.18     27.79 o 
   5   9   2       93.75       40.71     30.22 o 
 -16   1   3        0.43       12.49      6.14 o 
 -15   1   3       46.21       47.28      8.55 o 
 -14   1   3        6.69       13.27      3.99 o 
 -13   1   3       93.61      103.66      5.59 o 
 -12   1   3        3.21        5.58      3.19 o 
 -11   1   3       80.18       81.17      4.55 o 
 -10   1   3      194.14      180.52      5.15 o 
  -9   1   3       77.33       67.17      5.23 o 
  -8   1   3       57.50       77.29      3.48 o 
  -7   1   3     1504.23     1534.90     11.43 o 
  -6   1   3     1846.41     1914.78     10.74 o 
  -5   1   3      200.80      265.03      2.68 o 
  -4   1   3      592.19      818.43      4.98 o 
  -3   1   3        4.64      100.07      1.62 o 
  -2   1   3      676.67      681.72      5.25 o 
  -1   1   3      582.47      496.37      4.90 o 
   0   1   3        0.75       29.28      1.95 o 
   1   1   3       64.45      103.95      3.82 o 
   2   1   3     1753.61     1657.12     11.57 o 
   3   1   3     4172.48     3908.03     21.80 o 
   4   1   3     1576.89     1438.77     14.23 o 
   5   1   3     1089.12     1271.31     17.70 o 
   6   1   3      376.27      459.47     10.94 o 
   7   1   3      144.22      114.04      8.80 o 
   8   1   3        1.35       11.80      2.65 o 
   9   1   3      234.29      239.06      6.76 o 
  10   1   3       32.71       37.61      3.57 o 
  11   1   3        1.23        0.82      2.53 o 
  12   1   3      248.61      238.81     16.84 o 
  13   1   3       13.75       15.36      4.02 o 
  14   1   3       99.68       73.49     31.74 o 
  15   1   3      184.82      218.42     12.30 o 
 -16   2   3      205.92      224.54      8.41 o 
 -15   2   3       75.20       62.36     10.10 o 
 -14   2   3      165.86      169.24      8.83 o 
 -13   2   3      277.70      298.88      7.30 o 
 -12   2   3      393.82      398.95      6.82 o 
 -11   2   3        3.04        6.40      2.91 o 
 -10   2   3       60.94      105.35      4.76 o 
  -9   2   3      142.14      181.28      3.77 o 
  -8   2   3       61.43       65.75      2.73 o 
  -7   2   3       88.33       82.97      3.00 o 
  -6   2   3     1344.27     1561.00     15.50 o 
  -5   2   3     1287.57     1287.31     12.06 o 
  -4   2   3       27.80       27.41      3.38 o 
  -3   2   3       29.02      145.40      5.19 o 
  -2   2   3     2592.47     2750.99     18.77 o 
  -1   2   3      851.91     1064.11      9.66 o 
   0   2   3     2114.64     2129.03     17.62 o 
   1   2   3      718.95      741.99      9.52 o 
   2   2   3     2211.82     2011.25     17.88 o 
   3   2   3      131.66      122.85      5.09 o 
   4   2   3     1294.42     1340.67     14.41 o 
   5   2   3     4094.28     4086.70     36.23 o 
   6   2   3        2.33       10.94      4.50 o 
   7   2   3      242.89      259.00      5.50 o 
   8   2   3      762.54      712.22     13.93 o 
   9   2   3      564.63      550.46     11.30 o 
  10   2   3       37.32       29.28      6.37 o 
  11   2   3      496.89      511.41     11.27 o 
  12   2   3      222.26      233.85      8.49 o 
  13   2   3       11.32       20.31      4.33 o 
  14   2   3       28.75       25.58      8.48 o 
  15   2   3        3.47        9.10      8.47 o 
 -15   3   3       50.83       32.19      9.64 o 
 -14   3   3        1.84        1.26      2.90 o 
 -13   3   3      401.08      391.77      9.37 o 
 -12   3   3       60.35       88.67      6.41 o 
 -11   3   3      110.05      103.41      5.04 o 
 -10   3   3       53.65       81.87      3.50 o 
  -9   3   3      152.42      162.78      5.61 o 
  -8   3   3       19.06       22.72      2.08 o 
  -7   3   3     1776.51     1761.94     10.91 o 
  -6   3   3     1910.56     1856.90     21.61 o 
  -5   3   3      129.92      251.78      8.39 o 
  -4   3   3     1158.91     1148.05      8.24 o 
  -3   3   3      374.71      345.33      4.58 o 
  -2   3   3        6.08      108.93      3.09 o 
  -1   3   3      162.25      152.82      4.04 o 
   0   3   3       27.62       27.15      3.09 o 
   1   3   3     1617.08     1611.52     14.47 o 
   2   3   3      344.76      349.93      6.99 o 
   3   3   3     1072.36     1137.55     12.04 o 
   4   3   3     2168.94     2317.02     21.90 o 
   5   3   3      232.07      319.82      8.41 o 
   6   3   3       57.30      146.51      6.67 o 
   7   3   3       39.55       30.14      6.09 o 
   8   3   3      210.70      170.88     28.30 o 
   9   3   3      681.03      610.87      9.99 o 
  10   3   3       26.07       34.43      5.27 o 
  11   3   3      227.12      226.53      8.20 o 
  12   3   3      224.71      226.05      6.81 o 
  13   3   3       30.01       31.82      9.03 o 
  14   3   3       28.79       18.08      9.81 o 
 -15   4   3       59.48       46.30     22.65 o 
 -14   4   3      197.24      163.02     40.59 o 
 -13   4   3      147.63      164.88      6.01 o 
 -12   4   3      297.05      295.22      7.20 o 
 -11   4   3      266.18      285.09      5.81 o 
 -10   4   3      283.55      279.30      5.86 o 
  -9   4   3       19.69       53.80      2.73 o 
  -8   4   3       76.78      122.04      3.80 o 
  -7   4   3      147.21      174.66      8.03 o 
  -6   4   3       55.26      103.07      2.89 o 
  -5   4   3     1005.11      902.41      7.47 o 
  -4   4   3       17.50       60.29      2.97 o 
  -3   4   3      242.83      296.81      5.51 o 
  -2   4   3        4.29       17.70      2.98 o 
  -1   4   3      600.44      635.53      7.78 o 
   0   4   3      896.62      916.82     10.92 o 
   1   4   3      182.66      190.53      5.38 o 
   2   4   3      996.71      950.87     11.40 o 
   3   4   3      837.69      803.09     10.31 o 
   4   4   3       26.10       71.42      5.64 o 
   5   4   3      796.22      809.80     13.10 o 
   6   4   3      208.12      232.18      8.34 o 
   7   4   3      837.27      854.08     16.27 o 
   8   4   3      501.06      493.29     11.89 o 
   9   4   3        1.06       16.63      4.75 o 
  10   4   3      436.71      441.91     11.07 o 
  11   4   3      438.57      466.20     13.95 o 
  12   4   3      192.24      195.40     11.76 o 
  13   4   3       10.71        4.54      5.27 o 
  14   4   3        0.41        1.56      6.93 o 
 -14   5   3       10.01        5.51      6.86 o 
 -13   5   3       22.92       14.97      6.56 o 
 -12   5   3        0.01       11.90      3.04 o 
 -11   5   3      306.72      303.93      6.92 o 
 -10   5   3        6.62        5.04      2.50 o 
  -9   5   3       26.43       31.72      4.74 o 
  -8   5   3       61.84       77.69      5.45 o 
  -7   5   3      290.99      331.76      6.00 o 
  -6   5   3        0.02        9.91      2.29 o 
  -5   5   3        2.61       15.99      3.37 o 
  -4   5   3       99.39      138.81      6.02 o 
  -3   5   3       73.20      145.81      5.78 o 
  -2   5   3        7.23       15.00      3.68 o 
  -1   5   3       33.55       73.71      5.21 o 
   0   5   3      442.10      470.62      9.37 o 
   1   5   3      101.43       86.52      5.68 o 
   2   5   3     1198.47     1205.54     15.71 o 
   3   5   3      538.05      573.59     10.57 o 
   4   5   3      275.24      301.11      9.73 o 
   5   5   3      201.39      190.36      8.30 o 
   6   5   3      697.32      755.55     12.80 o 
   7   5   3      176.93      195.97      8.50 o 
   8   5   3       81.41       77.86      8.83 o 
   9   5   3        0.02        4.00      4.13 o 
  10   5   3      335.54      354.08     10.60 o 
  11   5   3      274.97      253.93     10.78 o 
  12   5   3       90.38       84.82     12.49 o 
  13   5   3       39.88       24.74     12.13 o 
 -13   6   3        3.96        1.17      6.00 o 
 -12   6   3      248.62      245.81     12.53 o 
 -11   6   3        9.29        5.24      3.29 o 
 -10   6   3       12.84       14.47      5.45 o 
  -9   6   3      109.76      102.29      7.63 o 
  -8   6   3       87.57       83.87      3.74 o 
  -7   6   3      185.80      189.43      4.77 o 
  -6   6   3      108.71      116.57      5.01 o 
  -5   6   3       11.36       55.04      4.84 o 
  -4   6   3       49.27       58.06      6.51 o 
  -3   6   3      487.65      511.61      9.49 o 
  -2   6   3      450.33      447.48     11.27 o 
  -1   6   3       10.63       27.78      4.56 o 
   0   6   3      236.63      241.56      8.79 o 
   1   6   3      135.99      156.57      8.71 o 
   2   6   3      216.28      248.78      8.87 o 
   3   6   3      232.96      233.16      9.18 o 
   4   6   3      761.44      706.22     13.36 o 
   5   6   3       73.65       75.74      7.14 o 
   6   6   3       87.68       71.72      7.94 o 
   7   6   3        0.31        0.83      4.11 o 
   8   6   3       16.57       10.82      7.36 o 
   9   6   3       90.09       91.31      8.69 o 
  10   6   3        0.16       -1.07      5.25 o 
  11   6   3      184.16      167.26     33.84 o 
 -11   7   3        0.02        6.38     10.44 o 
 -10   7   3        0.20       -0.81      3.58 o 
  -9   7   3       11.87       15.78      6.61 o 
  -8   7   3      285.29      263.92      7.48 o 
  -7   7   3      147.43      146.08      6.51 o 
  -6   7   3      213.93      220.62     12.18 o 
  -5   7   3      175.82      186.58      7.62 o 
  -4   7   3      160.70      185.95      8.52 o 
  -3   7   3      463.41      466.21      9.83 o 
  -2   7   3      367.26      412.48     12.02 o 
  -1   7   3       28.89       65.32      6.50 o 
   0   7   3      710.62      692.54     15.87 o 
   1   7   3      883.83      877.45     20.34 o 
   2   7   3       31.74       59.68      7.63 o 
   3   7   3      150.21      153.51     10.00 o 
   4   7   3       14.74       29.15      7.08 o 
   5   7   3       18.21       29.41      6.72 o 
   6   7   3        8.91       20.91      7.29 o 
   7   7   3       25.40       40.90      8.25 o 
   8   7   3       42.30       24.10      8.58 o 
   9   7   3       70.32       53.08     25.85 o 
  10   7   3      372.50      362.49     11.63 o 
  -9   8   3        4.71       -3.78      8.10 o 
  -8   8   3       41.41       34.43      5.82 o 
  -7   8   3      136.62      134.51      7.92 o 
  -6   8   3       30.98       31.87      6.32 o 
  -5   8   3      211.37      213.26     12.73 o 
  -4   8   3        4.52       13.39      5.11 o 
  -3   8   3      123.31      116.71     29.25 o 
  -2   8   3       71.38       73.54     10.14 o 
  -1   8   3       16.00       18.50      5.98 o 
   0   8   3        4.47        5.91      5.20 o 
   1   8   3      172.17      172.08     30.06 o 
   2   8   3      279.38      287.25     12.17 o 
   3   8   3       42.91       22.22      8.39 o 
   4   8   3      338.02      362.50     13.32 o 
   5   8   3        5.73        0.18      7.29 o 
   6   8   3       50.98       11.30     12.10 o 
   7   8   3        0.63        4.01      7.74 o 
  -5   9   3      302.90      284.56     10.71 o 
  -4   9   3       19.05       19.49     10.24 o 
  -3   9   3       46.54       19.70     14.29 o 
  -2   9   3      215.97      221.37     10.68 o 
  -1   9   3       47.68       36.71     12.81 o 
   0   9   3       36.35       27.12      7.58 o 
   1   9   3       53.84       48.20     13.31 o 
   2   9   3        0.86        4.42      7.60 o 
   3   9   3        6.07        7.01      7.01 o 
   4   9   3       46.21       11.14     15.89 o 
 -16   0   4        2.54       -0.54      6.19 o 
 -15   0   4       68.26       45.31     10.65 o 
 -14   0   4        0.35        5.08      6.26 o 
 -13   0   4     1043.30     1052.93     20.01 o 
 -12   0   4     1001.45     1120.66     25.53 o 
 -11   0   4       58.87       54.97      5.37 o 
 -10   0   4      494.82      505.47      9.82 o 
  -9   0   4      826.04      814.73     10.72 o 
  -8   0   4      449.72      420.30      6.41 o 
  -7   0   4     2346.22     2435.05     19.06 o 
  -6   0   4      346.03      325.18      8.24 o 
  -5   0   4     1233.81     1306.85     11.02 o 
  -4   0   4      434.82      436.27      7.23 o 
  -3   0   4      360.58      403.21      5.44 o 
  -2   0   4      376.66      484.67      5.94 o 
  -1   0   4      295.08      379.69      5.12 o 
   0   0   4        4.61        6.88      2.07 o 
   1   0   4      175.14      184.18      6.51 o 
   2   0   4     1034.94     1012.59      9.53 o 
   3   0   4     5089.26     5054.22     43.60 o 
   4   0   4      200.13      252.86     10.83 o 
   5   0   4      196.46      259.79     11.96 o 
   6   0   4      256.21      228.56     13.10 o 
   7   0   4      364.85      368.08     23.30 o 
   8   0   4      641.68      642.81     23.93 o 
   9   0   4      207.61      191.67     14.32 o 
  10   0   4       84.85       68.52     12.67 o 
  11   0   4        0.24        4.39      8.91 o 
  12   0   4      234.58      227.23     35.95 o 
  13   0   4      359.27      379.34     23.17 o 
  14   0   4       37.16       18.88     20.02 o 
  15   0   4      106.64       60.43     52.20 o 
 -16   1   4       57.06       33.24     12.39 o 
 -15   1   4       23.03       15.98      5.38 o 
 -14   1   4      228.44      218.72      7.13 o 
 -13   1   4      538.51      476.55      8.85 o 
 -12   1   4       91.12       86.52      5.00 o 
 -11   1   4      510.65      574.77     11.55 o 
 -10   1   4      235.35      259.21      5.17 o 
  -9   1   4        6.41        8.89      2.36 o 
  -8   1   4      201.74      198.98      4.81 o 
  -7   1   4      968.75      963.93      6.90 o 
  -6   1   4        2.82        3.66      1.09 o 
  -5   1   4     1474.22     1480.61     11.74 o 
  -4   1   4     2659.91     2700.28     13.69 o 
  -3   1   4     1059.58     1039.04      7.77 o 
  -2   1   4      130.83      146.58      3.26 o 
  -1   1   4      518.01      556.92      5.22 o 
   0   1   4      855.10      822.13      7.49 o 
   1   1   4      200.84      196.61      3.71 o 
   2   1   4     4854.39     4849.62     28.25 o 
   3   1   4     2930.17     2924.19     18.44 o 
   4   1   4      429.32      411.10      4.33 o 
   5   1   4     4347.54     4596.59     31.65 o 
   6   1   4       28.57       21.48      2.11 o 
   7   1   4       13.69       22.84      5.48 o 
   8   1   4      144.74      140.52      9.07 o 
   9   1   4       65.06       75.46      8.08 o 
  10   1   4      158.01      157.38      9.80 o 
  11   1   4       12.23        6.30      5.61 o 
  12   1   4      121.65      118.41     10.28 o 
  13   1   4       49.96       19.37     12.34 o 
  14   1   4       16.09       12.85      8.07 o 
 -16   2   4        2.11        1.96      4.11 o 
 -15   2   4       13.47        7.92      4.27 o 
 -14   2   4        2.01        1.22      2.83 o 
 -13   2   4       67.72       49.25      5.74 o 
 -12   2   4       82.87       95.82      4.81 o 
 -11   2   4      230.33      227.25      4.06 o 
 -10   2   4       35.14       39.24      2.51 o 
  -9   2   4        1.77        2.16      1.64 o 
  -8   2   4       62.34       67.70      6.45 o 
  -7   2   4     1549.20     1520.31     19.36 o 
  -6   2   4      829.99      778.61      9.68 o 
  -5   2   4        4.56        7.49      2.86 o 
  -4   2   4      232.86      232.64      5.68 o 
  -3   2   4      241.84      248.49      2.84 o 
  -2   2   4      135.61      130.20      2.88 o 
  -1   2   4     2062.05     2270.72     14.05 o 
   0   2   4       12.28       18.92      3.02 o 
   1   2   4       45.85       44.61      3.53 o 
   2   2   4       77.49       60.51      4.03 o 
   3   2   4      213.05      177.30      6.90 o 
   4   2   4      176.90      182.94      6.76 o 
   5   2   4       50.02       17.40     13.86 o 
   6   2   4       59.50       56.93      3.53 o 
   7   2   4        0.12        5.06      5.82 o 
   8   2   4       41.15       58.82      9.05 o 
   9   2   4       46.94       51.68     14.95 o 
  10   2   4       77.60       72.85      3.74 o 
  11   2   4      178.55      165.41     11.29 o 
  12   2   4      100.60       93.98      9.67 o 
  13   2   4        2.82        2.38      6.22 o 
  14   2   4       82.12       45.45     22.52 o 
 -15   3   4        2.19       -0.01      7.34 o 
 -14   3   4        0.03       -1.36      2.54 o 
 -13   3   4        2.29        1.89      1.96 o 
 -12   3   4       19.10       25.15      3.08 o 
 -11   3   4      152.30      144.96      4.65 o 
 -10   3   4       89.96       96.47      7.16 o 
  -9   3   4       31.96       24.54      6.31 o 
  -8   3   4       55.42       48.60      5.78 o 
  -7   3   4      906.58      854.05     14.08 o 
  -6   3   4     1504.24     1464.93     16.70 o 
  -5   3   4      147.15      136.65      6.14 o 
  -4   3   4      180.31      182.65      7.94 o 
  -3   3   4       14.77       12.57      1.61 o 
  -2   3   4        0.32        3.31      2.36 o 
  -1   3   4       24.58       60.97      6.04 o 
   0   3   4      278.53      236.63      5.98 o 
   1   3   4      227.63      223.71      8.38 o 
   2   3   4       92.64      114.90      5.83 o 
   3   3   4      549.72      561.92     10.08 o 
   4   3   4       59.11       69.82      6.66 o 
   5   3   4      265.61      248.41     14.38 o 
   6   3   4      347.77      356.38     10.17 o 
   7   3   4      872.44      845.87     14.90 o 
   8   3   4      207.81      140.37     55.48 o 
   9   3   4       97.47       81.28      4.80 o 
  10   3   4      236.33      194.13     13.53 o 
  11   3   4       93.38       80.95      5.93 o 
  12   3   4        1.79       -1.87      5.15 o 
  13   3   4      115.05       65.26     56.29 o 
  14   3   4       30.41       24.30     13.09 o 
 -14   4   4       76.15       52.52     21.96 o 
 -13   4   4      228.64      214.35     39.51 o 
 -12   4   4      482.60      479.10     14.03 o 
 -11   4   4        3.00        1.47      5.16 o 
 -10   4   4       99.90      101.32      8.79 o 
  -9   4   4      154.80      147.40     11.33 o 
  -8   4   4      596.28      613.55     12.96 o 
  -7   4   4      205.51      204.88     11.01 o 
  -6   4   4     1162.40     1154.17     20.92 o 
  -5   4   4     1595.12     1566.46     20.52 o 
  -4   4   4      206.52      184.26      3.83 o 
  -3   4   4     1219.18     1174.11     10.83 o 
  -2   4   4        0.08        1.97      1.99 o 
  -1   4   4      183.79      190.93      5.32 o 
   0   4   4        0.03        2.32      3.31 o 
   1   4   4       25.56       24.90      4.93 o 
   2   4   4       17.19       11.36      3.65 o 
   3   4   4      441.85      414.00      8.50 o 
   4   4   4      409.49      380.70     10.65 o 
   5   4   4      168.33      175.92     11.19 o 
   6   4   4      496.57      477.26     14.29 o 
   7   4   4        0.01        2.28      5.80 o 
   8   4   4       35.09       42.72      9.90 o 
   9   4   4      115.37      121.04      7.51 o 
  10   4   4      225.80      199.03     13.97 o 
  11   4   4        0.13        2.56      4.40 o 
  12   4   4      300.59      361.78     18.94 o 
  13   4   4      172.25      189.50     12.46 o 
 -13   5   4      134.10      132.80     28.06 o 
 -12   5   4       14.35        4.02      6.57 o 
 -11   5   4       68.05       53.40     10.16 o 
 -10   5   4        0.51        7.05      6.01 o 
  -9   5   4       34.07       23.40      7.29 o 
  -8   5   4       80.54       75.88     11.99 o 
  -7   5   4       72.08       77.48     10.09 o 
  -6   5   4      103.91       93.16     14.46 o 
  -5   5   4     1134.37     1135.57     16.90 o 
  -4   5   4     1164.08     1181.50     10.73 o 
  -3   5   4        6.28        1.82      2.71 o 
  -2   5   4      306.57      267.46      6.69 o 
  -1   5   4      403.87      361.54      7.26 o 
   0   5   4      309.35      318.28      7.50 o 
   1   5   4        1.03        2.00      3.12 o 
   2   5   4      478.24      482.77     10.22 o 
   3   5   4      126.37      122.96      7.20 o 
   4   5   4       70.06       51.97      6.09 o 
   5   5   4      143.46      164.54      9.49 o 
   6   5   4       29.54       24.65      6.55 o 
   7   5   4        0.45        0.47      4.81 o 
   8   5   4        4.45        1.02      5.77 o 
   9   5   4      245.40      231.01     12.10 o 
  10   5   4        3.77        2.74      4.65 o 
  11   5   4      163.36      170.06     11.04 o 
  12   5   4      104.62       46.29     43.51 o 
 -12   6   4      171.07      182.31     32.83 o 
 -11   6   4      169.63      145.68     30.10 o 
 -10   6   4       62.60       73.74     12.44 o 
  -9   6   4       12.50       20.57      8.87 o 
  -8   6   4       82.83       92.33     11.99 o 
  -7   6   4       25.44       12.94      3.14 o 
  -6   6   4       23.08       23.33      2.87 o 
  -5   6   4      496.16      450.66      6.46 o 
  -4   6   4       15.48       19.77      3.11 o 
  -3   6   4      315.54      303.24      8.62 o 
  -2   6   4       20.37       20.43      5.79 o 
  -1   6   4      120.41      110.10      6.02 o 
   0   6   4        1.07        6.13      4.17 o 
   1   6   4        4.08        7.83      5.68 o 
   2   6   4        0.01       -1.25      4.06 o 
   3   6   4      161.94      180.53      8.32 o 
   4   6   4       41.74       45.42      8.10 o 
   5   6   4        0.00       -3.38      4.61 o 
   6   6   4      308.47      309.82     11.54 o 
   7   6   4       18.10       21.88     10.90 o 
   8   6   4       10.31        5.44      5.84 o 
   9   6   4      121.49      100.44     22.61 o 
  10   6   4      301.23      302.25     14.34 o 
  11   6   4      125.38      108.87     35.22 o 
 -10   7   4       13.71       10.87      9.42 o 
  -9   7   4       41.40       46.71     12.48 o 
  -8   7   4       19.30       14.22      4.27 o 
  -7   7   4       52.69       49.15      5.45 o 
  -6   7   4      342.16      331.46     12.09 o 
  -5   7   4       83.59       97.57      6.89 o 
  -4   7   4        0.03       -1.65      4.40 o 
  -3   7   4       11.59        7.30      4.37 o 
  -2   7   4        0.71       -0.27      3.83 o 
  -1   7   4       16.77       14.13      7.78 o 
   0   7   4       86.68       76.40      6.77 o 
   1   7   4      334.85      342.69     10.27 o 
   2   7   4      165.53      202.10     10.79 o 
   3   7   4       12.23        8.86      6.03 o 
   4   7   4        0.00       -1.78      5.96 o 
   5   7   4      111.47       95.23     21.49 o 
   6   7   4       17.98        7.67      6.30 o 
   7   7   4        8.52        2.62      5.51 o 
   8   7   4        4.39        2.39      6.89 o 
   9   7   4        4.49        0.90      5.62 o 
  -8   8   4        7.34       14.01     10.42 o 
  -7   8   4      125.93      112.34     15.57 o 
  -6   8   4      293.49      262.53      7.50 o 
  -5   8   4        6.29        8.66      4.60 o 
  -4   8   4       50.04       40.61     12.40 o 
  -3   8   4      174.05      179.70      8.85 o 
  -2   8   4      187.99      173.24      8.89 o 
  -1   8   4        0.87        3.17      5.19 o 
   0   8   4        1.20        3.95      7.29 o 
   1   8   4      134.32      119.62     24.48 o 
   2   8   4      189.93      197.66     10.77 o 
   3   8   4       31.67       28.92      8.72 o 
   4   8   4        6.89        1.98      8.07 o 
   5   8   4      161.75      123.13     47.62 o 
   6   8   4       16.98       11.86      9.45 o 
  -2   9   4      250.48      271.34     11.61 o 
  -1   9   4       26.81       -1.23      5.79 o 
   0   9   4       32.02        6.31      8.26 o 
   1   9   4       12.24       12.47      8.27 o 
 -15   1   5        3.48       -0.54      3.10 o 
 -14   1   5       12.41        8.54      3.82 o 
 -13   1   5      110.43      108.54      5.59 o 
 -12   1   5      132.06      139.21      6.16 o 
 -11   1   5        5.83        5.25      3.67 o 
 -10   1   5       96.82       94.76      4.66 o 
  -9   1   5       31.02       28.76      3.19 o 
  -8   1   5      139.37      123.79      3.45 o 
  -7   1   5        1.21        0.61      1.18 o 
  -6   1   5       20.91       25.75      1.80 o 
  -5   1   5      171.50      160.02      4.73 o 
  -4   1   5     1148.93     1080.71      7.45 o 
  -3   1   5     1293.76     1246.22      8.18 o 
  -2   1   5       10.15       17.56      2.54 o 
  -1   1   5     1464.77     1405.22     11.11 o 
   0   1   5     1201.19     1146.94      9.36 o 
   1   1   5      426.04      353.42      9.68 o 
   2   1   5       24.44       28.56      3.16 o 
   3   1   5     1288.63     1244.97     10.46 o 
   4   1   5      371.19      342.00      5.12 o 
   5   1   5      133.14      123.20      4.71 o 
   6   1   5      162.04      167.63      3.71 o 
   7   1   5        1.41       -1.35      4.06 o 
   8   1   5      106.03      125.13      8.85 o 
   9   1   5       62.24       81.36      9.57 o 
  10   1   5      101.64      106.74     11.29 o 
  11   1   5       12.24       15.29      7.56 o 
  12   1   5       91.31       48.43     27.05 o 
  13   1   5      177.16      170.60     31.32 o 
  14   1   5       12.31        6.83      9.55 o 
 -15   2   5        0.17        0.65      4.58 o 
 -14   2   5      233.46      197.58      8.73 o 
 -13   2   5      406.03      348.14      6.38 o 
 -12   2   5       34.02       31.19      2.71 o 
 -11   2   5      867.58      813.47     13.51 o 
 -10   2   5      312.91      314.41      8.60 o 
  -9   2   5       46.36       52.63      6.12 o 
  -8   2   5      287.29      279.69      9.18 o 
  -7   2   5      780.82      725.59     10.81 o 
  -6   2   5        2.55        4.21      3.66 o 
  -5   2   5       65.53       69.18      4.72 o 
  -4   2   5     1278.44     1271.38      7.51 o 
  -3   2   5      207.76      185.26      4.46 o 
  -2   2   5      759.34      824.85      7.69 o 
  -1   2   5      536.49      416.72      5.33 o 
   0   2   5       15.46       18.24      2.63 o 
   1   2   5      142.84      162.06      4.12 o 
   2   2   5     1284.50     1298.73     11.30 o 
   3   2   5      817.18      797.31      7.83 o 
   4   2   5      666.11      610.58      7.48 o 
   5   2   5      371.06      359.83      5.18 o 
   6   2   5       70.21       80.74      4.78 o 
   7   2   5       84.94       76.65      5.40 o 
   8   2   5       29.17       38.38      2.80 o 
   9   2   5        7.10        6.86      1.59 o 
  10   2   5       37.87       38.66      8.51 o 
  11   2   5      582.09      598.93     16.77 o 
  12   2   5      632.83      666.73     18.54 o 
  13   2   5       17.05       15.32      8.97 o 
 -14   3   5        5.65        6.69      5.70 o 
 -13   3   5       85.70       84.64     19.22 o 
 -12   3   5      215.85      216.77     10.62 o 
 -11   3   5        5.31        4.14      4.93 o 
 -10   3   5       88.38       96.76      8.33 o 
  -9   3   5       99.05      106.47      7.25 o 
  -8   3   5      247.19      242.48     10.03 o 
  -7   3   5       55.41       59.54      6.61 o 
  -6   3   5      163.99      147.73      8.34 o 
  -5   3   5      168.22      224.73     23.50 o 
  -4   3   5      268.72      308.98      9.98 o 
  -3   3   5     1839.60     1878.61     15.96 o 
  -2   3   5      503.41      445.99      5.04 o 
  -1   3   5       16.45       18.70      3.24 o 
   0   3   5      452.89      534.48      8.52 o 
   1   3   5      301.66      287.68      7.56 o 
   2   3   5      177.33      178.79      7.18 o 
   3   3   5     2804.64     2760.77     24.38 o 
   4   3   5      409.16      438.48     13.59 o 
   5   3   5      728.56      730.81     13.83 o 
   6   3   5      437.72      435.80     13.02 o 
   7   3   5      168.31      190.60      6.78 o 
   8   3   5       38.72       38.75      9.68 o 
   9   3   5       17.11        4.48     12.28 o 
  10   3   5      258.91      248.41     28.90 o 
  11   3   5      113.20      126.85      8.37 o 
  12   3   5       12.52        4.12      8.99 o 
  13   3   5      134.47       42.47     43.73 o 
 -14   4   5      140.29      133.12     26.10 o 
 -13   4   5       95.19       60.18     15.74 o 
 -12   4   5       76.32       86.49     21.87 o 
 -11   4   5      161.25      180.32     12.32 o 
 -10   4   5        0.01        2.23      6.06 o 
  -9   4   5       17.36       16.89      6.05 o 
  -8   4   5       71.15       58.05      7.57 o 
  -7   4   5      786.86      770.40     13.52 o 
  -6   4   5      500.32      468.98     17.07 o 
  -5   4   5      147.19      148.36     34.31 o 
  -4   4   5      748.75      774.13     16.10 o 
  -3   4   5      894.60      792.64      7.32 o 
  -2   4   5       82.25       71.36      4.24 o 
  -1   4   5      141.42      143.59      5.44 o 
   0   4   5       10.04       10.30      3.73 o 
   1   4   5       92.92      104.21      6.10 o 
   2   4   5       18.61       19.43      5.82 o 
   3   4   5      320.24      344.24     11.60 o 
   4   4   5     1876.95     1817.03     24.69 o 
   5   4   5        2.77        4.62      6.99 o 
   6   4   5       36.50       29.17      7.07 o 
   7   4   5       39.06       32.82      7.57 o 
   8   4   5        0.30       -2.08      5.72 o 
   9   4   5        6.84        7.16      4.47 o 
  10   4   5       44.84       35.92     15.04 o 
  11   4   5       76.70       57.25     44.01 o 
  12   4   5       20.72        7.77     16.63 o 
 -13   5   5       11.92       14.10      8.43 o 
 -12   5   5        3.05        1.13      6.64 o 
 -11   5   5        0.51        2.53      6.22 o 
 -10   5   5       59.23       49.14     14.31 o 
  -9   5   5      127.36      136.74     11.88 o 
  -8   5   5        7.59       10.40      6.62 o 
  -7   5   5       35.99       35.83      9.49 o 
  -6   5   5       18.66       24.47      8.52 o 
  -5   5   5       92.01       99.88     10.72 o 
  -4   5   5      355.97      342.11      6.68 o 
  -3   5   5       78.21       85.35      5.89 o 
  -2   5   5      301.14      293.14      9.25 o 
  -1   5   5     1154.58     1169.81     15.25 o 
   0   5   5       98.66      101.63     11.14 o 
   1   5   5        2.67        1.35      6.82 o 
   2   5   5       31.97       38.24      6.63 o 
   3   5   5       47.98       42.32      8.36 o 
   4   5   5      337.37      358.62     13.05 o 
   5   5   5      728.26      713.10     26.93 o 
   6   5   5      162.40      142.47     25.66 o 
   7   5   5        7.11        0.90      6.86 o 
   8   5   5       97.46       53.64     34.55 o 
   9   5   5      126.70       25.26     32.64 o 
  10   5   5       10.73        4.66      4.30 o 
  11   5   5        1.75       -0.90      8.61 o 
 -11   6   5        0.59        3.01      6.92 o 
 -10   6   5        0.29        1.63      6.82 o 
  -9   6   5       81.25       75.40     19.02 o 
  -8   6   5      147.67      172.41     16.44 o 
  -7   6   5       86.52       74.16     10.79 o 
  -6   6   5      324.69      324.16     14.41 o 
  -5   6   5       18.64       10.22      2.84 o 
  -4   6   5      180.14      184.19      8.28 o 
  -3   6   5       23.09       17.88      3.20 o 
  -2   6   5      182.68      184.47      6.41 o 
  -1   6   5       29.09       25.43      5.37 o 
   0   6   5       25.95       20.28      6.91 o 
   1   6   5       45.81       37.68      5.68 o 
   2   6   5       13.96        3.48      4.33 o 
   3   6   5       91.91      109.33      8.88 o 
   4   6   5       40.94       41.03      7.37 o 
   5   6   5      589.91      602.22     23.37 o 
   6   6   5      147.88      176.48     11.80 o 
   7   6   5      114.70       30.26     33.79 o 
   8   6   5      161.76      161.16     59.34 o 
   9   6   5       78.74       56.93     31.31 o 
  -9   7   5      138.38      149.51     14.96 o 
  -8   7   5       16.82       15.72     11.05 o 
  -7   7   5      114.50      143.23     13.83 o 
  -6   7   5      598.16      611.24     24.43 o 
  -5   7   5      233.55      208.69     10.93 o 
  -4   7   5       83.20       77.14      6.58 o 
  -3   7   5      659.43      648.02     17.92 o 
  -2   7   5       84.96       58.71     23.08 o 
  -1   7   5       96.36       96.75     16.50 o 
   0   7   5       38.90       30.50      8.86 o 
   1   7   5       42.12       28.34      9.05 o 
   2   7   5       53.84       39.85     11.51 o 
   3   7   5      155.40      152.94     35.53 o 
   4   7   5      821.09      796.83     25.96 o 
   5   7   5       66.86       53.67     13.93 o 
   6   7   5      435.48      464.15     16.45 o 
   7   7   5      229.01      139.52     87.74 o 
  -6   8   5       70.58       66.07     13.16 o 
  -5   8   5        0.29       -5.16     11.41 o 
  -4   8   5      138.73      144.02      7.98 o 
  -3   8   5       28.06       12.46      7.57 o 
  -2   8   5       15.78        1.76      5.11 o 
  -1   8   5        2.28       -0.01      5.58 o 
   0   8   5       22.81        9.50      8.05 o 
   1   8   5       18.10       14.96      6.35 o 
   2   8   5       29.23       22.85      7.67 o 
   3   8   5        4.21       -1.43      6.91 o 
   4   8   5        0.12       -1.89      5.18 o 
 -15   0   6       20.87       45.76     17.31 o 
 -14   0   6        6.83       23.94     10.15 o 
 -13   0   6      314.80      352.18     16.18 o 
 -12   0   6      450.50      431.91     10.65 o 
 -11   0   6      330.24      328.08     25.22 o 
 -10   0   6        7.98       12.93      4.01 o 
  -9   0   6        4.11        5.82      3.23 o 
  -8   0   6       43.92       54.49      3.72 o 
  -7   0   6     2543.29     2581.06     22.14 o 
  -6   0   6      334.73      335.56      7.61 o 
  -5   0   6     1367.36     1302.45     12.99 o 
  -4   0   6        2.80        8.30      3.00 o 
  -3   0   6     2924.12     2983.93     29.74 o 
  -2   0   6     1215.81     1367.06     17.10 o 
  -1   0   6      215.08      162.16      4.78 o 
   0   0   6      128.49      193.53      6.51 o 
   1   0   6      480.07      568.39      9.28 o 
   2   0   6       30.58       46.33      8.08 o 
   3   0   6      293.41      330.18     14.36 o 
   4   0   6      109.65      171.26     12.72 o 
   5   0   6      148.07      277.54     15.61 o 
   6   0   6      138.95      147.84     22.29 o 
   7   0   6        5.78       -4.79      8.94 o 
   8   0   6      191.95      191.66     17.38 o 
   9   0   6      199.71      242.40     15.68 o 
  10   0   6      188.47      228.21     18.32 o 
  11   0   6       24.13       27.19     28.08 o 
  12   0   6      326.08      347.67     23.20 o 
  13   0   6      532.95      646.91     26.01 o 
 -15   1   6        1.68        1.49      5.33 o 
 -14   1   6       83.30       70.28     15.05 o 
 -13   1   6      272.96      295.04      7.20 o 
 -12   1   6        0.63        2.13      2.29 o 
 -11   1   6      286.72      307.02      5.59 o 
 -10   1   6      344.27      353.82      6.02 o 
  -9   1   6       58.87       68.72      3.12 o 
  -8   1   6      106.15      114.59      2.77 o 
  -7   1   6        3.54        2.64      1.98 o 
  -6   1   6        7.20       82.15      2.38 o 
  -5   1   6      285.07      283.20      4.55 o 
  -4   1   6     1710.99     1673.04     10.97 o 
  -3   1   6      142.36      150.26      4.55 o 
  -2   1   6      806.10      869.26      8.55 o 
  -1   1   6      928.75      869.39      9.72 o 
   0   1   6      117.50      158.62      5.94 o 
   1   1   6      140.90      124.32      4.74 o 
   2   1   6       38.30      129.92      4.35 o 
   3   1   6      114.62      130.63      3.93 o 
   4   1   6     1211.43     1330.93     11.88 o 
   5   1   6        0.06        0.54      2.55 o 
   6   1   6      233.99      231.62     16.54 o 
   7   1   6       90.53       87.29      9.16 o 
   8   1   6        1.58       25.78      8.30 o 
   9   1   6      131.51      156.28     10.89 o 
  10   1   6        0.01       -0.48      5.25 o 
  11   1   6      224.97      248.49     12.35 o 
  12   1   6      315.48      330.86     16.11 o 
 -14   2   6        3.18        7.24      5.80 o 
 -13   2   6       69.69       70.62     13.84 o 
 -12   2   6        0.01       -1.15      5.64 o 
 -11   2   6        6.98       10.24      4.96 o 
 -10   2   6       17.88       24.86      6.39 o 
  -9   2   6        2.84        6.41      4.24 o 
  -8   2   6        3.13        7.11      5.66 o 
  -7   2   6     1317.34     1343.38     15.23 o 
  -6   2   6      353.09      369.46      8.96 o 
  -5   2   6      761.85      771.02      6.24 o 
  -4   2   6       24.79       38.74      2.53 o 
  -3   2   6      417.62      373.92      4.97 o 
  -2   2   6      145.67      161.31      4.70 o 
  -1   2   6       22.76       21.15      2.81 o 
   0   2   6       14.16       36.80      3.57 o 
   1   2   6       59.27       91.23      4.41 o 
   2   2   6       11.58        9.79      3.19 o 
   3   2   6       44.82       86.37      4.26 o 
   4   2   6      613.58      611.24      7.61 o 
   5   2   6       90.04      164.75      4.78 o 
   6   2   6       13.10       16.34      3.39 o 
   7   2   6       14.43       17.63      3.96 o 
   8   2   6      117.10      114.29      7.09 o 
   9   2   6       39.18       34.82      8.33 o 
  10   2   6       26.40       13.74     12.53 o 
  11   2   6       12.86        9.78     11.45 o 
  12   2   6      100.50       35.71     29.91 o 
 -14   3   6       36.55       50.63      9.36 o 
 -13   3   6      235.44      206.30     35.71 o 
 -12   3   6      206.92      219.23     12.94 o 
 -11   3   6        1.17        1.60      6.18 o 
 -10   3   6      152.69      186.27     10.17 o 
  -9   3   6       67.73       84.00      7.60 o 
  -8   3   6        0.96        5.91      4.72 o 
  -7   3   6        8.40       26.83      5.78 o 
  -6   3   6      153.35      175.77      8.69 o 
  -5   3   6       24.36       29.79      6.74 o 
  -4   3   6       78.40       71.24     10.63 o 
  -3   3   6      183.25      210.45      4.34 o 
  -2   3   6        8.95       30.06      3.32 o 
  -1   3   6      265.57      316.74      6.66 o 
   0   3   6      511.93      513.56      6.99 o 
   1   3   6      399.85      370.28      6.51 o 
   2   3   6       17.80       15.13      3.82 o 
   3   3   6      302.51      284.93      6.00 o 
   4   3   6      688.05      673.38      8.77 o 
   5   3   6      362.70      352.77      6.01 o 
   6   3   6       38.57       38.83      3.22 o 
   7   3   6      336.22      338.05      8.20 o 
   8   3   6      320.12      334.44     11.21 o 
   9   3   6        3.54        5.43      4.35 o 
  10   3   6        0.03        0.87      5.59 o 
  11   3   6        1.22        1.31      6.51 o 
  12   3   6       62.78       38.29     30.72 o 
 -13   4   6        9.13        3.62      5.82 o 
 -12   4   6      366.24      387.18     14.68 o 
 -11   4   6      269.67      296.90     12.56 o 
 -10   4   6       87.61       96.03     20.55 o 
  -9   4   6      540.35      565.42     13.55 o 
  -8   4   6       38.05       59.69      8.27 o 
  -7   4   6      106.83      102.80      8.25 o 
  -6   4   6       62.12       50.98      7.67 o 
  -5   4   6       71.79       55.09      7.47 o 
  -4   4   6       36.25       33.32      6.04 o 
  -3   4   6       84.46       87.90      4.86 o 
  -2   4   6      184.49      191.74      5.38 o 
  -1   4   6        0.01        3.72      2.54 o 
   0   4   6       32.17       33.31      3.93 o 
   1   4   6        2.57       12.70      5.04 o 
   2   4   6        0.03        2.29      3.63 o 
   3   4   6        1.22        6.70      5.30 o 
   4   4   6       23.23       25.53      6.73 o 
   5   4   6       41.64       55.50      6.60 o 
   6   4   6      159.05      182.47      5.93 o 
   7   4   6       15.54       28.91     10.41 o 
   8   4   6      199.19      196.50     28.63 o 
   9   4   6      131.42      160.74      9.18 o 
  10   4   6        0.33       17.01      7.86 o 
  11   4   6       23.37        6.42     10.57 o 
 -12   5   6        2.18        5.39      6.88 o 
 -11   5   6       74.57       16.69     15.63 o 
 -10   5   6       79.32       50.57     25.14 o 
  -9   5   6       10.28        4.05      6.19 o 
  -8   5   6       11.67       40.58      8.16 o 
  -7   5   6       19.03       67.19      8.47 o 
  -6   5   6      100.01      107.21      8.97 o 
  -5   5   6        6.23       16.83      7.01 o 
  -4   5   6      246.66      249.34     12.21 o 
  -3   5   6       52.33       63.14      2.82 o 
  -2   5   6      155.96      110.33     18.11 o 
  -1   5   6       40.58       41.47      5.34 o 
   0   5   6      132.39      120.77      8.77 o 
   1   5   6       98.46      112.67      7.50 o 
   2   5   6       63.03       76.47      6.83 o 
   3   5   6      305.93      288.94      9.66 o 
   4   5   6       69.82       68.19     14.23 o 
   5   5   6      763.88      774.52     17.52 o 
   6   5   6      648.27      648.33     18.82 o 
   7   5   6       15.00        8.14      5.98 o 
   8   5   6       94.96       83.08     35.60 o 
   9   5   6        1.38        0.96      6.55 o 
  10   5   6        5.44        3.97      9.66 o 
 -10   6   6      114.75       69.45     33.66 o 
  -9   6   6      398.54      402.99     16.04 o 
  -8   6   6        6.91        6.85      8.28 o 
  -7   6   6       14.58       14.12      8.36 o 
  -6   6   6      468.53      472.62     19.00 o 
  -5   6   6      171.06      209.32     13.78 o 
  -4   6   6       13.77       13.30      4.69 o 
  -3   6   6      101.22      108.00      5.71 o 
  -2   6   6      232.01      239.64     14.07 o 
  -1   6   6       47.34       40.74      6.65 o 
   0   6   6       19.16       30.71      6.16 o 
   1   6   6        4.15        6.41      5.40 o 
   2   6   6        8.10        8.34      6.83 o 
   3   6   6      110.09       73.52     33.37 o 
   4   6   6      421.42      445.37     15.12 o 
   5   6   6       10.92       11.60      7.16 o 
   6   6   6        3.49        8.73      8.68 o 
   7   6   6       62.07       19.80     25.62 o 
   8   6   6       19.25        6.48      8.32 o 
  -8   7   6       34.03       25.57     10.51 o 
  -7   7   6       59.30       69.27     14.23 o 
  -6   7   6       95.03      131.86     15.63 o 
  -5   7   6      122.45      141.54     15.30 o 
  -4   7   6       18.62       25.84      9.94 o 
  -3   7   6       52.93       56.31      7.78 o 
  -2   7   6      105.35      116.70     13.81 o 
  -1   7   6       11.15        9.61      6.10 o 
   0   7   6       40.50       37.42     12.72 o 
   1   7   6       25.55       22.37     16.04 o 
   2   7   6        6.76       -1.07      5.85 o 
   3   7   6       31.18       17.82     11.89 o 
   4   7   6      196.16      206.49     13.52 o 
   5   7   6        2.52        1.93     10.70 o 
   6   7   6      108.51       42.23     37.62 o 
  -3   8   6        3.24        7.04     10.50 o 
  -2   8   6        0.00        3.83      5.04 o 
  -1   8   6       64.62       17.35     12.74 o 
   0   8   6       20.38       11.19      8.35 o 
   1   8   6        3.53        9.88      8.02 o 
 -14   1   7        3.70        1.47      5.09 o 
 -13   1   7       29.12       26.38      7.38 o 
 -12   1   7        6.56        4.93      2.29 o 
 -11   1   7       23.49       13.87      5.09 o 
 -10   1   7        3.89        2.94      2.13 o 
  -9   1   7       25.36       23.23      1.97 o 
  -8   1   7       63.05       54.36      3.20 o 
  -7   1   7      131.18      126.61      4.31 o 
  -6   1   7       56.15       65.25      3.64 o 
  -5   1   7       11.73        9.28      2.38 o 
  -4   1   7       75.19       81.30      4.56 o 
  -3   1   7      694.19      664.39     12.00 o 
  -2   1   7      247.50      269.28      7.86 o 
  -1   1   7        5.18        4.83      3.25 o 
   0   1   7       91.53       68.47     12.51 o 
   1   1   7       46.18       40.62      7.06 o 
   2   1   7      109.06      122.70      4.92 o 
   3   1   7        1.39        1.02      2.77 o 
   4   1   7      256.71      266.01      7.69 o 
   5   1   7       11.58       21.13      3.35 o 
   6   1   7      358.51      379.86     14.71 o 
   7   1   7      388.86      396.27     20.57 o 
   8   1   7       13.71       11.42      7.31 o 
   9   1   7        9.92        5.53      6.96 o 
  10   1   7       40.04       36.63     16.77 o 
  11   1   7        4.56        2.74      6.61 o 
 -13   2   7       79.97       69.55     14.13 o 
 -12   2   7       16.12       11.00      5.81 o 
 -11   2   7      205.15      196.60      9.53 o 
 -10   2   7      398.11      384.61     11.71 o 
  -9   2   7        3.01        2.78      4.22 o 
  -8   2   7     1158.20     1167.66     15.32 o 
  -7   2   7        5.56        1.18      3.80 o 
  -6   2   7       12.72       19.82      4.77 o 
  -5   2   7      559.15      561.64      5.55 o 
  -4   2   7     2296.62     2210.30     15.19 o 
  -3   2   7      861.23      795.99      8.53 o 
  -2   2   7      729.83      660.64      8.10 o 
  -1   2   7     1069.30     1072.88     10.30 o 
   0   2   7      324.39      305.90      6.42 o 
   1   2   7        5.19        1.67      2.76 o 
   2   2   7        0.12       -2.75      2.75 o 
   3   2   7       63.99       63.17      4.04 o 
   4   2   7       80.75       75.75      4.34 o 
   5   2   7      719.07      748.69      8.22 o 
   6   2   7      726.35      771.80     12.23 o 
   7   2   7        0.29        0.20      2.09 o 
   8   2   7      212.15      207.52     13.42 o 
   9   2   7       51.65       39.12     20.64 o 
  10   2   7        1.99        0.37      5.68 o 
  11   2   7       10.90        1.77      6.94 o 
 -13   3   7       20.34       19.46      7.10 o 
 -12   3   7       97.17       87.31     11.76 o 
 -11   3   7      162.50      139.12     30.04 o 
 -10   3   7        1.99        2.00      5.12 o 
  -9   3   7      301.09      344.53     12.04 o 
  -8   3   7       64.01       73.41      9.11 o 
  -7   3   7       16.91       11.90      7.68 o 
  -6   3   7       21.72       27.79      6.12 o 
  -5   3   7       43.29       33.86      6.07 o 
  -4   3   7       94.78      106.03      3.20 o 
  -3   3   7     1135.13     1110.19     12.45 o 
  -2   3   7      177.47      219.51      5.26 o 
  -1   3   7       82.48       77.49      4.82 o 
   0   3   7      515.77      486.17      9.01 o 
   1   3   7        0.16       -0.47      2.97 o 
   2   3   7       79.02       78.54      4.60 o 
   3   3   7        1.90        5.74      3.15 o 
   4   3   7     1905.75     1952.74     15.76 o 
   5   3   7       11.30        9.38      3.41 o 
   6   3   7      315.04      299.78      6.36 o 
   7   3   7      527.54      537.26     12.48 o 
   8   3   7       18.81       18.84      5.70 o 
   9   3   7       15.91        2.44      7.14 o 
  10   3   7      151.05      195.85     14.02 o 
 -12   4   7      159.28      129.91     31.63 o 
 -11   4   7      115.44      123.07     29.29 o 
 -10   4   7      239.45      259.43     13.17 o 
  -9   4   7       85.36       98.40     10.28 o 
  -8   4   7      222.99      235.73     12.85 o 
  -7   4   7      223.35      211.48     12.05 o 
  -6   4   7      123.33      115.17      9.51 o 
  -5   4   7        0.35       -3.75      7.16 o 
  -4   4   7       86.42       82.92      9.21 o 
  -3   4   7        2.19        7.08      2.66 o 
  -2   4   7      407.16      398.76      6.86 o 
  -1   4   7        6.93        0.33      1.93 o 
   0   4   7       48.81       41.74      4.26 o 
   1   4   7        0.03        0.40      2.20 o 
   2   4   7       92.20       76.55      6.50 o 
   3   4   7        6.69        1.74      2.90 o 
   4   4   7      165.83      159.69      6.68 o 
   5   4   7       22.52       19.12      5.25 o 
   6   4   7       53.08       54.72     11.50 o 
   7   4   7        9.72        3.78      2.80 o 
   8   4   7       38.74        0.20      3.80 o 
   9   4   7      130.56       47.39     43.17 o 
 -10   5   7      100.01       56.03     28.10 o 
  -9   5   7        4.27        6.50      7.79 o 
  -8   5   7      195.23      191.40     36.61 o 
  -7   5   7      427.89      448.18     14.72 o 
  -6   5   7       11.88        6.69      6.49 o 
  -5   5   7        3.74        1.57      4.96 o 
  -4   5   7        5.26        6.09      7.10 o 
  -3   5   7       29.08       18.50      2.71 o 
  -2   5   7       32.80       33.64      4.61 o 
  -1   5   7       31.78       29.30      3.71 o 
   0   5   7       33.90       32.99      4.85 o 
   1   5   7       46.07       41.25      4.68 o 
   2   5   7        2.44        0.87      3.02 o 
   3   5   7       82.94       84.09     10.61 o 
   4   5   7      569.06      553.43     10.92 o 
   5   5   7       10.29        7.12      4.24 o 
   6   5   7        0.42       -0.89      4.35 o 
   7   5   7        0.04        0.27      2.97 o 
   8   5   7       12.97        4.10      5.44 o 
  -8   6   7       11.97       10.15      7.83 o 
  -7   6   7      414.37      435.37     16.47 o 
  -6   6   7        2.06        4.34      7.87 o 
  -5   6   7        0.04       -3.88      6.77 o 
  -4   6   7       16.32       32.26      8.33 o 
  -3   6   7       72.56       69.18     11.71 o 
  -2   6   7        2.76        4.83      3.70 o 
  -1   6   7      435.80      460.57     11.18 o 
   0   6   7      151.70      180.21     11.80 o 
   1   6   7      100.81      117.06     10.09 o 
   2   6   7      442.08      484.99     13.87 o 
   3   6   7      293.23      308.12     12.68 o 
   4   6   7        0.25        1.12      5.96 o 
   5   6   7       49.72       26.72      8.56 o 
   6   6   7       27.66       10.98      9.78 o 
  -5   7   7        5.01       -1.43      7.01 o 
  -4   7   7        5.03        1.41      9.51 o 
  -3   7   7       19.60       23.33     10.38 o 
  -2   7   7       59.65       59.59     13.33 o 
  -1   7   7      131.49      118.14     14.15 o 
   0   7   7      423.29      450.56     15.26 o 
   1   7   7      182.78      156.35     43.93 o 
   2   7   7       12.71        6.60      7.75 o 
   3   7   7      166.83      127.60     46.95 o 
 -12   0   8       28.03       11.21     26.19 o 
 -11   0   8      185.90      152.60      6.94 o 
 -10   0   8        4.96        7.91      4.11 o 
  -9   0   8      688.50      644.56    157.15 o 
  -8   0   8      910.53      934.69     16.87 o 
  -7   0   8      634.84      670.76     10.90 o 
  -6   0   8       53.69       60.71      5.53 o 
  -5   0   8       20.77       12.95      3.70 o 
  -4   0   8       25.69       24.14      5.02 o 
  -3   0   8        1.10        2.99      3.73 o 
  -2   0   8      991.42      990.94     12.37 o 
  -1   0   8       24.25       14.50      4.32 o 
   0   0   8       38.43       22.46     21.06 o 
   1   0   8        0.86        3.63      4.72 o 
   2   0   8       62.01       -2.39      7.30 o 
   3   0   8       63.10       -0.63     10.45 o 
   4   0   8       73.71       71.27     13.10 o 
   5   0   8      101.81       84.37     22.54 o 
   6   0   8      245.75      299.20     20.65 o 
   7   0   8      698.55      809.59     30.60 o 
   8   0   8        7.70        6.84      9.35 o 
   9   0   8       32.73       36.02     12.85 o 
  10   0   8       12.12       -3.32     15.52 o 
 -12   1   8       50.17       31.85      9.79 o 
 -11   1   8       29.72       19.27      5.61 o 
 -10   1   8      393.89      370.48     10.89 o 
  -9   1   8      131.53      112.25      6.36 o 
  -8   1   8      156.18      169.65      5.36 o 
  -7   1   8        8.30        4.93      2.22 o 
  -6   1   8        7.43        0.53      2.98 o 
  -5   1   8       13.85        9.77      3.18 o 
  -4   1   8       19.65       22.83      4.70 o 
  -3   1   8       57.35       66.21      4.91 o 
  -2   1   8      125.35      118.00      4.88 o 
  -1   1   8        3.60        2.38      3.74 o 
   0   1   8        0.40       -0.46      3.38 o 
   1   1   8        4.99        0.19      3.79 o 
   2   1   8       15.92        8.27      3.38 o 
   3   1   8      179.50      215.71      7.79 o 
   4   1   8      112.39      125.08      6.25 o 
   5   1   8      881.74      867.87     19.02 o 
   6   1   8      797.45      803.69     19.04 o 
   7   1   8       47.64       40.30      9.68 o 
   8   1   8      550.91      551.65     19.82 o 
   9   1   8       19.13       12.97      8.64 o 
 -12   2   8       73.77       60.66     11.27 o 
 -11   2   8      110.95      115.16      8.15 o 
 -10   2   8        0.53       -0.72      3.94 o 
  -9   2   8      224.52      217.49      9.86 o 
  -8   2   8      464.66      466.10     13.22 o 
  -7   2   8      228.93      234.07      8.68 o 
  -6   2   8        6.97        3.91      1.40 o 
  -5   2   8       97.48      108.13      4.63 o 
  -4   2   8       97.16       99.73      3.86 o 
  -3   2   8      107.99      101.00      5.44 o 
  -2   2   8      523.89      500.49      8.29 o 
  -1   2   8        8.23        5.78      3.90 o 
   0   2   8       64.51       77.90      8.47 o 
   1   2   8      174.86      177.93      6.45 o 
   2   2   8       88.12       71.77      8.28 o 
   3   2   8        0.19       -2.84      3.17 o 
   4   2   8       36.85       37.32      4.15 o 
   5   2   8       38.38       24.80      3.98 o 
   6   2   8       46.74       47.41      6.66 o 
   7   2   8      123.20      135.01     11.56 o 
   8   2   8        3.88        6.98      7.64 o 
   9   2   8       37.77       21.07     12.19 o 
 -11   3   8        0.56        1.37      6.47 o 
 -10   3   8       17.19       15.51      8.66 o 
  -9   3   8        1.60        0.86      6.61 o 
  -8   3   8       20.58       26.39      8.24 o 
  -7   3   8      168.19      191.72      9.78 o 
  -6   3   8       78.93       88.44      7.92 o 
  -5   3   8       10.79       12.69      6.28 o 
  -4   3   8       68.10       72.28      3.93 o 
  -3   3   8      194.43      194.70      5.56 o 
  -2   3   8      118.07      109.07      5.03 o 
  -1   3   8      112.34      102.84      5.16 o 
   0   3   8        0.90       -0.19      2.10 o 
   1   3   8      238.37      243.78      6.87 o 
   2   3   8      215.26      216.90      7.79 o 
   3   3   8        2.78        3.72      3.42 o 
   4   3   8      410.21      412.05      8.23 o 
   5   3   8       32.36       41.14      7.76 o 
   6   3   8        7.66        9.81      4.34 o 
   7   3   8        7.61        6.30      4.56 o 
   8   3   8       18.09        4.54      7.43 o 
 -10   4   8       12.72       11.18      7.05 o 
  -9   4   8       14.54       11.70      7.42 o 
  -8   4   8        0.15        0.13      6.17 o 
  -7   4   8        0.18        6.69      6.33 o 
  -6   4   8        0.17        0.60      5.95 o 
  -5   4   8       42.88       48.84      8.38 o 
  -4   4   8       33.50       24.56      8.29 o 
  -3   4   8       32.73       32.07      4.21 o 
  -2   4   8       90.73       74.90      4.93 o 
  -1   4   8       10.06        9.33      4.66 o 
   0   4   8       64.95       61.14      5.94 o 
   1   4   8        4.99        3.29      4.12 o 
   2   4   8       21.36       19.55      4.59 o 
   3   4   8        3.37        6.13      3.73 o 
   4   4   8        0.10        0.57      3.62 o 
   5   4   8       11.75        6.65      3.71 o 
   6   4   8       15.59        7.99      4.69 o 
   7   4   8       42.55        1.54      5.40 o 
  -8   5   8        0.39        8.16      8.88 o 
  -7   5   8        7.33        9.01      9.45 o 
  -6   5   8        0.03       -1.35      7.58 o 
  -5   5   8        9.87        3.35      6.30 o 
  -4   5   8        0.08        1.04      6.76 o 
  -3   5   8       35.23       20.54      4.31 o 
  -2   5   8       66.26       63.82      5.38 o 
  -1   5   8      292.60      313.90      8.97 o 
   0   5   8      108.42      113.56      7.11 o 
   1   5   8       59.33       64.51      7.72 o 
   2   5   8      137.13      138.75     15.28 o 
   3   5   8       10.51        6.59      4.56 o 
   4   5   8       18.25       11.94      4.65 o 
   5   5   8       72.10       55.18     14.43 o 
   6   5   8        7.47        2.64      5.54 o 
  -6   6   8        6.17        5.49      7.57 o 
  -5   6   8        9.75        8.38      6.69 o 
  -4   6   8       29.54       42.28     10.15 o 
  -3   6   8      319.00      326.26     16.49 o 
  -2   6   8      517.72      503.52     16.48 o 
  -1   6   8        2.06       -0.17      3.12 o 
   0   6   8       87.22       69.56      8.35 o 
   1   6   8      203.60      205.06     34.45 o 
   2   6   8      103.46       82.21     19.08 o 
   3   6   8        0.38        0.70      4.12 o 
 -10   1   9       25.87       26.70      7.65 o 
  -9   1   9      282.21      280.20      8.93 o 
  -8   1   9      251.87      255.06     11.75 o 
  -7   1   9        0.01        0.05      2.80 o 
  -6   1   9       28.08       26.86      4.93 o 
  -5   1   9        4.66        8.52      4.07 o 
  -4   1   9       19.92       16.42      4.14 o 
  -3   1   9       53.44       54.99      6.07 o 
  -2   1   9      101.74       99.77      7.97 o 
  -1   1   9        2.71        4.13      4.16 o 
   0   1   9       82.27       81.27     12.51 o 
   1   1   9       88.98       81.23     12.18 o 
   2   1   9        0.73        0.50      2.79 o 
   3   1   9       88.02       -1.43      5.08 o 
   4   1   9        0.82        0.72      4.62 o 
   5   1   9       24.75        9.64     11.47 o 
   6   1   9        3.41        6.20      7.76 o 
   7   1   9       30.42       13.16     11.15 o 
 -10   2   9      331.02      339.87     12.34 o 
  -9   2   9        0.73       13.56      7.64 o 
  -8   2   9      234.12      231.36      9.20 o 
  -7   2   9      645.40      688.21     15.18 o 
  -6   2   9        0.96        4.39      2.46 o 
  -5   2   9      100.21       98.06      4.77 o 
  -4   2   9       54.75       48.84      4.54 o 
  -3   2   9       32.45       53.44      5.04 o 
  -2   2   9        8.83       40.39      6.47 o 
  -1   2   9     1038.48     1026.18     13.88 o 
   0   2   9      607.34      605.56     10.74 o 
   1   2   9       43.03       35.49      5.75 o 
   2   2   9      524.76      542.38     11.13 o 
   3   2   9      208.54      214.69      6.79 o 
   4   2   9        0.16       16.41      4.77 o 
   5   2   9       92.14       66.52     22.45 o 
   6   2   9      357.34      367.06     14.90 o 
   7   2   9      111.94      134.43     41.57 o 
  -9   3   9      373.70      376.13     13.54 o 
  -8   3   9      321.01      352.94     12.48 o 
  -7   3   9       23.95       34.18      8.53 o 
  -6   3   9       63.83       73.27      8.46 o 
  -5   3   9        4.20        7.50      6.19 o 
  -4   3   9        7.69       10.61      3.47 o 
  -3   3   9       12.38        9.78      4.18 o 
  -2   3   9      724.86      733.80     11.36 o 
  -1   3   9       20.13       43.86      5.70 o 
   0   3   9       96.21       85.76      5.55 o 
   1   3   9      166.80      187.82      7.64 o 
   2   3   9        0.00        4.00      3.30 o 
   3   3   9      228.26      250.06      7.49 o 
   4   3   9       46.17       30.27     11.76 o 
   5   3   9       12.56       11.40      5.76 o 
   6   3   9       97.11       61.44     41.94 o 
  -7   4   9        8.09       13.73      7.28 o 
  -6   4   9       90.33       82.72     10.49 o 
  -5   4   9       46.12       52.68      9.12 o 
  -4   4   9       18.04       12.14      8.02 o 
  -3   4   9       29.51       34.75     10.53 o 
  -2   4   9       90.88       84.01      8.75 o 
  -1   4   9      233.52      221.67      8.51 o 
   0   4   9      344.78      363.94      8.72 o 
   1   4   9       95.63       85.10     10.40 o 
   2   4   9        1.23        2.75      4.29 o 
   3   4   9        1.44        1.24      3.74 o 
   4   4   9       12.91        8.38      4.89 o 
  -5   5   9       70.07       65.01     11.78 o 
  -4   5   9       41.80       33.78      9.49 o 
  -3   5   9       24.87        9.17      8.25 o 
  -2   5   9      119.73      104.91     25.61 o 
  -1   5   9       11.94        9.97      4.26 o 
   0   5   9        2.51        1.65      3.47 o 
   1   5   9        0.69       -0.13      4.57 o 
   2   5   9        0.49        4.87      4.68 o 
  -8   0  10       10.45        6.67     14.99 o 
  -7   0  10       42.96       19.03     11.39 o 
  -6   0  10        4.26        4.93      5.15 o 
  -5   0  10       11.12        2.09      4.41 o 
  -4   0  10      102.19       61.11     58.43 o 
  -3   0  10      190.51      236.30     12.56 o 
  -2   0  10        2.96        1.73      6.46 o 
  -1   0  10        0.66        4.57      6.25 o 
   0   0  10      490.88      568.06     23.55 o 
   1   0  10      656.40      618.81     24.81 o 
   2   0  10        4.32        1.39     13.60 o 
   3   0  10      163.29      176.05     18.39 o 
   4   0  10        4.80       -1.26     14.99 o 
  -8   1  10        0.86        2.05      5.04 o 
  -7   1  10       79.83       65.10     14.28 o 
  -6   1  10       87.04       50.37     19.76 o 
  -5   1  10       13.24        4.23      3.29 o 
  -4   1  10        0.36        0.17      2.59 o 
  -3   1  10       58.49       41.84      8.51 o 
  -2   1  10      199.38      213.40      7.70 o 
  -1   1  10      375.47      449.06     12.64 o 
   0   1  10      427.79      438.94     10.98 o 
   1   1  10        8.03        2.39      5.00 o 
   2   1  10      208.56      206.80     10.71 o 
   3   1  10       40.01        0.40      4.88 o 
   4   1  10      222.09      183.93     53.53 o 
  -7   2  10        0.01       -3.51      5.18 o 
  -6   2  10        7.11        6.38      7.74 o 
  -5   2  10       39.01       31.71      8.60 o 
  -4   2  10        1.01        3.73      3.89 o 
  -3   2  10      116.41      108.35     11.38 o 
  -2   2  10        1.71       -0.81      4.53 o 
  -1   2  10        2.87        1.73      4.84 o 
   0   2  10       30.02       22.27      5.18 o 
   1   2  10       42.27       23.57      6.69 o 
   2   2  10        4.99        3.67      4.27 o 
   3   2  10       60.98       15.83     11.95 o 
  -5   3  10       44.72       31.76      8.63 o 
  -4   3  10        0.76        3.01      6.56 o 
  -3   3  10        4.85        4.21      5.61 o 
  -2   3  10      262.85      274.40      7.80 o 
  -1   3  10       12.07       11.12      5.53 o 
   0   3  10       16.42        7.72      5.72 o 
   1   3  10       77.78       46.39     12.02 o 
   2   3  10       44.78       25.24      9.94 o 
                                                 
